# Supplementary material for: The catalytic role of glutathione transferases in heterologous anthocyanin biosynthesis
Source: Nat Catal. 2023 Aug 31;6(10):927–38. doi: 10.1038/s41929-023-01018-y (PMC10593608; doi:10.1038/s41929-023-01018-y)
Supplement: Supplementary file 3 — List of commercial reagents including supplier and catalogue number. [file 41929_2023_1018_MOESM3_ESM.xlsx]

## Sheet: Tabelle1
Reagent	Company	Catalog No.
Cyanidin	Sigma-Aldrich	79457-1MG-F
dihydroquercetin	Sigma-Aldrich	00140585-25MG
3,4-trans-leucocyanidin	Sigma-Aldrich	91216-10MG
dihydrokaempferol	Sigma-Aldrich	PHL80430-10MG
dihydromyricetin	Sigma-Aldrich	PHL80431-20MG
(+)-catechin	Sigma-Aldrich	43412-10MG
(−)-catechin	Sigma-Aldrich	C0567-5MG
NaBH4	VWR	TS18930-1000
ethanol	VWR	EM1.00980.2500
acetic acid	VWR	BDH3092-500MLP
2-Hydroxy-3-morpholinopropanesulfonic acid (MOPSO)	VWR	76719-214
NaOH	VWR	97064-480
ethyl acetate	VWR	BDH83621.400
formic acid	VWR	97064-708
acetonitrile	VWR	97065-022
kanamycin sulfate	VWR	75856-686
isopropyl β-D-1-thiogalactopyranoside	VWR	IC0219402991
potassium phosphate	VWR	BDH9268-2.5KG
sodium chloride	VWR	97063-368
glycerol	VWR	BDH1172-1LP
d-desthiobiotin	Sigma-Aldrich	D1411-1G
polymixin B	Sigma-Aldrich	P4932-5MU
Dithiothreitol (DTT)	Sigma-Aldrich	1114740025
TRIS	Sigma-Aldrich	GE17-1321-01
methyl-glutathione	Sigma-Aldrich	M4139-250MG
glutathione	Sigma-Aldrich	PHR1359-500MG
hexyl-gluthatione	Sigma-Aldrich	H6886-250MG
Glutathione disulfide (GSSG)	Sigma-Aldrich	G4376-1G
sinapinic acid matrix solution	Sigma-Aldrich	85429-1G
1-Chloro-2,4-dinitrobenzene (CDNB)	Sigma-Aldrich	237329-50G
sodium ascorbate	VWR	27688.3
α-ketoglutaric acid	Sigma-Aldrich	75890-500G
ammonium iron(II) sulfate	Sigma-Aldrich	215406-500G
methanol	VWR	1.06007.1000
EDTA	VWR	1.08452.1000
hydrochloric acid	VWR	1.15186.1000
H218O	Sigma-Aldrich	329878-1G
synthetic complete (Kaiser) Drop Out: Leu, His, Ura	MP Biomedicals	114531212-CF
yeast nitrogn base	VWR	J386-500G
glucose	VWR	PHR1000-1G
L-leucine	Sigma-Aldrich	1050201000
L-histidine	Sigma-Aldrich	H3911-100G
MES	Sigma-Aldrich	M3671-250G
MgCl2	Sigma-Aldrich	M8266-1KG
PEG200	Sigma-Aldrich	P3015-1KG
Columns
Luna 5 um Phenyl-Hexyl 100	Phenomenex	00G-4257-E0
StrepTrap HP	Sigma-Aldrich	GE17-5248-02
5 mL HiTrap Desalting Columns	Sigma-Aldrich	GE17-1408-01
5 mL GSTrap FF	Sigma-Aldrich	GE17-5131-02
InfinityLab Poroshell 120, EC-C18 (2.1 x 50mm, 2.7 μm, Agilent)	Agilent	699775-902
Strains
S. cerevisiae BY4741	euroscarf	BY4741
Enzymes
DNAse I	NEB	M0303L
lysozyme	NEB	P8115L
Other
CR1296 sandwich cover	EnzyScreen	CR1296
C18 Ziptip pipette tips	Merck Millipore	C5737
96-well microtiter plates (PS, F-Bottom, clear)	Greiner	655101
Amicon Ultra-4 (10 kDa cutoff)	Merck Millipore	UFC801024
Intelli-Plate 96-3 LVR	Hampton Research	HR3-183
