# Supplementary material for: The catalytic role of glutathione transferases in heterologous anthocyanin biosynthesis
Source: Nat Catal. 2023 Aug 31;6(10):927–38. doi: 10.1038/s41929-023-01018-y (PMC10593608; doi:10.1038/s41929-023-01018-y)
Supplement: Supplementary file 4 — Source data for Supplementary Fig. 1. [file 41929_2023_1018_MOESM4_ESM.xlsx]

## Sheet: Supplementary Fig. 1
Supplementary Fig. 1
Reaction coordinate	Cys13 deltaG (kcal mol-1)	Ser13 deltaG (kcal mol-1)
7	0	0
7-TS	29.2	28.3
8-enolate	27.7	27.1
8-B4	13.5	12.3
