# Supplementary material for: The catalytic role of glutathione transferases in heterologous anthocyanin biosynthesis
Source: Nat Catal. 2023 Aug 31;6(10):927–38. doi: 10.1038/s41929-023-01018-y (PMC10593608; doi:10.1038/s41929-023-01018-y)
Supplement: Supplementary file 5 — Source data for Supplementary Fig. 2. [file 41929_2023_1018_MOESM5_ESM.xlsx]

## Sheet: Supplementary Fig. 2
Supplementary Fig. 2
Reaction coordinate	Cys13 deltaG (kcal mol-1)	Ser13 deltaG (kcal mol-1)
7	0	0
7-TS	32.2	30.7
8-enolate	29.9	29.4
8-B4	12.6	11.8
