# Supplementary material for: The catalytic role of glutathione transferases in heterologous anthocyanin biosynthesis
Source: Nat Catal. 2023 Aug 31;6(10):927–38. doi: 10.1038/s41929-023-01018-y (PMC10593608; doi:10.1038/s41929-023-01018-y)
Supplement: Supplementary file 6 — Source data for Fig. 1. [file 41929_2023_1018_MOESM6_ESM.xlsx]

## Sheet: Source Data Fig. 1
Figure 1 c				Figure 1 d				Figure 1 e
Group	Cyanidin (µM)	Residual flavan-3,3,4-triol (%)		Group	Cyanidin (µM)	Residual flavan-3,3,4-triol (%)		Equilibration time (min)	18O incorporation (%)
ZmBZ2	62.5214	63.2172		nc (no GST)	0.885186	93.8043		0	13.4257
ZmBZ2	66.3397	59.9777		nc (no GST)	0.955192	92.4178		0	11.8061
ZmBZ2	65.4905	55.814		nc (no GST)	0.96628	95.6264		0	12.1581
PhAN9	139.487	33.7566		GSH (no GST)	0.9471	94.261		2	22.528
PhAN9	139.276	34.5599		GSH (no GST)	0.971716	92.7373		2	23.9134
PhAN9	134.654	33.4146		GSH (no GST)	0.992983	92.2265		2	23.5039
AtTT19	27.9855	81.2244		nc (PtGSTF8)	2.09557	93.5639		5	36.4551
AtTT19	28.42	79.5773		nc (PtGSTF8)	2.22619	92.1612		5	37.1841
AtTT19	28.2554	74.8753		nc (PtGSTF8)	2.10792	90.5154		5	37.2573
VvGST4	13.318	84.5779		GSH (PtGSTF8)	148.275	35.1607		15	47.9077
VvGST4	13.2061	87.1553		GSH (PtGSTF8)	145.011	32.8535		15	47.9768
VvGST4	12.7716	82.9692		GSH (PtGSTF8)	135.358	35.0613		15	48.3418
PtGSTF8	149.296	30.1445		mGSH (PtGSTF8)	2.66618	91.4154		30	49.2723
PtGSTF8	151.968	25.591		mGSH (PtGSTF8)	2.8293	89.6098		30	49.6402
PtGSTF8	151.488	23.9282		mGSH (PtGSTF8)	2.79706	89.6336		30	49.6029
VvGST2	1.34465	95.0378		hGSH (PtGSTF8)	3.51147	92.1275
VvGST2	1.35496	95.0583		hGSH (PtGSTF8)	3.96244	89.8309
VvGST2	1.80888	91.5984		hGSH (PtGSTF8)	3.3972	90.5066
VvGST5	1.11425	95.9534
VvGST5	1.26925	93.8036
VvGST5	1.30856	91.3538
AtGSTF2	1.40697	94.5076
AtGSTF2	1.48845	93.9331
AtGSTF2	1.54462	87.895
pET28b	1.53698	97.8705
pET28b	1.02868	94.0739
pET28b	1.33032	92.7277
