# Supplementary material for: The catalytic role of glutathione transferases in heterologous anthocyanin biosynthesis
Source: Nat Catal. 2023 Aug 31;6(10):927–38. doi: 10.1038/s41929-023-01018-y (PMC10593608; doi:10.1038/s41929-023-01018-y)
Supplement: Supplementary file 7 — Source data for Fig. 2. [file 41929_2023_1018_MOESM7_ESM.xlsx]

## Sheet: Source Data Fig. 2
Figure 2 a			Figure 2 h
Residue	RMSD Ca (A)		Group	Cyanidin (µM)	Residual flavan-3,3,4-triol (%)
2	0.408379		PtGSTF8 (Red)	74.2398	52.0317
3	0.14588		PtGSTF8 (Red)	73.5965	54.1108
4	0.17347		PtGSTF8 (Red)	72.0833	52.4002
5	0.160946		PtGSTF8 (Ox)	6.95906	84.5862
6	0.169883		PtGSTF8 (Ox)	6.97368	85.421
7	0.176416		PtGSTF8 (Ox)	7.11988	79.0651
8	0.211548		PtGSTF8_C13S (Red)	123.531	32.6417
9	0.38295		PtGSTF8_C13S (Red)	122.091	32.2583
10	0.231069		PtGSTF8_C13S (Red)	109.971	33.4398
11	0.217262		PtGSTF8_C13S (Ox)	119.05	33.6146
12	0.268779		PtGSTF8_C13S (Ox)	124.466	31.8135
13	0.360694		PtGSTF8_C13S (Ox)	118.012	34.5582
14	0.0853333		no GST (Red)	1.19434	85.8418
15	0.13732		no GST (Red)	1.19183	87.7441
16	0.074175		no GST (Red)	1.17239	85.3602
17	0.0825311		no GST (Ox)	1.36368	89.9031
18	0.208869		no GST (Ox)	1.42312	89.5398
19	0.119264		no GST (Ox)	1.3614	86.8804
20	0.116874
21	0.0891501
22	0.120699
23	0.126103
24	0.134248
25	0.124016
26	0.130581
27	0.116551
28	0.160316
29	0.123824
30	0.221782
31	0.137606
32	0.173713
33	0.246657
34	0.23103
35	0.352914
36	0.676258
37	0.324556
38	0.596085
39	0.454749
40	0.361643
41	0.683717
42	0.909879
43	0.532372
44	0.584865
45	0.488651
46	0.293401
47	0.275052
48	0.216334
49	0.227415
50	0.135826
51	0.196097
52	0.266083
53	0.289516
54	0.1748
55	0.103038
56	0.113714
57	0.175019
58	0.13948
59	0.199344
60	0.278693
61	0.3586
62	0.150981
63	0.132606
64	0.0593866
65	0.049542
66	0.157779
67	0.1058
68	0.135445
69	0.122307
70	0.0728946
71	0.10117
72	0.115084
73	0.0738098
74	0.0895793
75	0.101861
76	0.0501751
77	0.0716387
78	0.152627
79	0.220241
80	0.268835
81	0.367137
82	0.176182
83	0.180364
84	0.282048
85	0.0858426
86	0.0893189
87	0.131838
88	0.174481
89	0.135179
90	0.0927861
91	0.126188
92	0.121466
93	0.0474153
94	0.0722756
95	0.0934776
96	0.0142899
97	0.0531604
98	0.0493398
99	0.0596129
100	0.126191
101	0.192907
102	0.103075
103	0.107747
104	0.143662
105	0.169999
106	0.219047
107	0.168692
108	0.177088
109	0.24841
110	0.134991
111	0.396765
112	1.01293
113	0.939262
114	0.476677
115	0.619576
116	0.692505
117	0.689011
118	0.506408
119	0.620079
120	0.812973
121	0.878942
122	0.909646
123	1.24214
124	1.71159
125	1.70503
126	1.3917
127	1.14434
128	0.695656
129	0.679061
130	0.518959
131	0.571317
132	0.40906
133	0.213317
134	0.283786
135	0.199942
136	0.130092
137	0.186905
138	0.254669
139	0.147527
140	0.18895
141	0.141245
142	0.151244
143	0.143404
144	0.103984
145	0.109952
146	0.132129
147	0.0519795
148	0.138336
149	0.149621
150	0.109762
151	0.107843
152	0.0914713
153	0.0916699
154	0.107675
155	0.0607334
156	0.00692062
157	0.0677298
158	0.062276
159	0.106912
160	0.288068
161	0.0336341
162	0.0754124
163	0.0699928
164	0.0790299
165	0.0374794
166	0.0378672
167	0.0339626
168	0.0485818
169	0.0594476
170	0.102459
171	0.163489
172	0.153614
173	0.0722538
174	0.110477
175	0.147168
176	0.178568
177	0.129319
178	0.285612
179	0.38049
180	0.419591
181	0.435224
182	0.217332
183	0.154192
184	0.193207
185	0.126684
186	0.0597516
187	0.130819
188	0.110296
189	0.154312
190	0.114309
191	0.155101
192	0.169228
193	0.189425
194	0.144441
195	0.105833
196	0.153079
197	0.121705
198	0.118823
199	0.0728383
200	0.151789
201	0.198531
202	0.17382
203	0.247344
204	0.32403
205	0.291257
206	0.559092
207	0.642286
208	0.461436
209	0.519499
210	1.3785
211	1.47756
212	0.951736
213	0.946148
