# Supplementary material for: The catalytic role of glutathione transferases in heterologous anthocyanin biosynthesis
Source: Nat Catal. 2023 Aug 31;6(10):927–38. doi: 10.1038/s41929-023-01018-y (PMC10593608; doi:10.1038/s41929-023-01018-y)
Supplement: Supplementary file 8 — Source data for Fig. 3. [file 41929_2023_1018_MOESM8_ESM.xlsx]

## Sheet: Source Data Fig. 3
Figure 3 a							Figure 3 b							Figure 3 c							Figure 3 d
Site	amino acid	average_vo DEH (% WT)	stdev_vo DEH (% WT)	average_vo GST (% WT)	stdev_vo GST (% WT)		Site	amino acid	average_vo DEH (% WT)	stdev_vo DEH (% WT)	average_vo GST (% WT)	stdev_vo GST (% WT)		Site	amino acid	average_vo DEH (% WT)	stdev_vo DEH (% WT)	average_vo GST (% WT)	stdev_vo GST (% WT)		Site	amino acid	average_vo DEH (% WT)	stdev_vo DEH (% WT)	average_vo GST (% WT)	stdev_vo GST (% WT)
V12	G	24.4906	3.41774	24.1229	1.64267		C13	R	3.02453	1.08414	9.23302	0.57888		N108	N	100	18.1692	100	10.0452		F112	R	74.1499	9.92902	27.7833	1.24682
V12	W	5.20719	1.01445	95.9754	6.35737		C13	V	3.02453	1.12275	9.52913	0.5864		N108	Q	32.2318	6.24462	38.0531	3.65594		F112	A	106.913	13.6683	65.2016	2.30274
V12	Q	6.98057	1.32593	32.6634	2.03045		C13	W	2.81247	0.506574	8.74902	0.697351		N108	G	49.9606	6.81626	49.6999	3.80738		F112	S	103.93	13.7954	67.0149	5.16535
V12	N	22.8451	3.71137	11.8961	0.728121		C13	A	45.7058	7.41976	158.383	4.55699		N108	A	12.4032	1.98891	43.2716	3.75934		F112	V	72.1368	9.33173	96.2628	5.27489
V12	V	100	19.2664	100	7.39055		C13	K	4.00666	0.696397	9.36961	0.657742		N108	K	3.67871	0.865382	11.2514	1.05983		F112	I	40.5691	6.48313	136.999	6.50022
V12	I	35.8038	5.30202	98.9501	9.52762		C13	L	3.72765	0.725604	7.31131	1.33079		N108	S	12.1268	2.07024	29.3925	3.14765		F112	L	59.8984	8.47193	75.279	4.21483
V12	A	101.002	19.562	47.9168	5.83658		C13	P	4.49773	0.827915	10.4436	0.310653		N108	H	7.35742	1.59727	60.0912	5.13829		F112	F	100	17.2781	100	4.56437
V12	S	78.0728	10.9049	18.7103	1.09242		C13	G	67.4978	10.8261	142.629	5.944		N108	R	4.36035	0.613868	12.6868	0.925798		F112	H	78.1065	10.4642	183.617	11.159
V12	R	3.7049	0.862332	9.62011	0.583875		C13	C	100	18.2853	100	3.83559		N108	W	3.54887	0.703369	38.9195	2.7677		F112	N	37.4376	5.25843	78.3666	5.292
V12	D	4.48428	2.52609	10.7799	0.808505		C13	Q	4.00666	0.728558	24.6927	2.01065		N108	E	20.0317	3.16331	28.0109	3.49154		F112	E	88.7902	11.1936	78.0272	7.18282
V12	Y	4.84573	0.934042	11.8203	1.41752		C13	S	97.1802	17.6185	41.2417	1.751		N108	V	2.93215	0.452681	9.18843	1.03415		F112	G	78.8961	10.2295	104.747	8.60481
V12	L	16.0843	2.9892	62.1371	3.47714		C13	T	19.057	2.84259	29.1546	1.23271		N108	C	15.2568	2.61515	28.4402	3.3784		F112	T	24.2286	4.10904	51.9798	2.96581
V12	M	5.62512	1.38372	61.546	4.89725		C13	M	3.02453	1.35241	9.05169	0.899544		N108	Y	4.07904	1.96464	43.9726	3.71984		F112	K	91.6247	13.0905	24.0903	1.07669
V12	F	5.76066	1.08011	36.644	3.33683		C13	N	76.9185	10.8516	81.0888	2.63167		N108	T	6.67578	1.12931	15.9461	1.39535		F112	M	54.4957	7.6639	31.6939	1.61668
V12	E	4.69889	1.11202	9.69021	1.43324		C13	F	5.56915	2.18668	9.21455	0.261167		empty vector		3.63543	1.31892	9.11526	1.04414		F112	D	13.5234	1.86445	29.9562	1.77587
V12	C	82.624	13.608	25.6132	2.72252		empty vector		3.74997	1.36157	9.58012	0.899289		medium		3.72199	1.94241	6.96825	1.41769		F112	Y	131.319	21.3068	44.4558	2.80824
V12	T	111.874	17.5536	17.1817	1.13035		medium		3.83925	2.00439	7.32362	1.41029									F112	W	107.076	15.656	46.4926	3.2371
V12	P	104.687	16.4571	12.0865	0.996034																F112	Q	135.983	17.9704	159.541	7.64425
empty vector		3.79526	1.3876	9.96375	1.0358																F112	P	3.94895	0.834715	11.9249	0.511225
medium		3.88562	2.03544	7.61689	1.50571																F112	C	87.7503	11.158	59.4763	3.91525
																					empty vector		4.294	1.54847	11.3444	1.08324
																					medium		4.39624	2.28763	8.67236	1.67689
												F112	R	74.1499	27.7833	9.92902	1.24682
												F112	A	106.913	65.2016	13.6683	2.30274
												F112	S	103.93	67.0149	13.7954	5.16535
												F112	V	72.1368	96.2628	9.33173	5.27489
												F112	I	40.5691	136.999	6.48313	6.50022
												F112	L	59.8984	75.279	8.47193	4.21483
												F112	F	100	100	17.2781	4.56437
												F112	H	78.1065	183.617	10.4642	11.159
												F112	N	37.4376	78.3666	5.25843	5.292
												F112	E	88.7902	78.0272	11.1936	7.18282
												F112	G	78.8961	104.747	10.2295	8.60481
												F112	T	24.2286	51.9798	4.10904	2.96581
												F112	K	91.6247	24.0903	13.0905	1.07669
												F112	M	54.4957	31.6939	7.6639	1.61668
												F112	D	13.5234	29.9562	1.86445	1.77587
												F112	Y	131.319	44.4558	21.3068	2.80824
												F112	W	107.076	46.4926	15.656	3.2371
												F112	Q	135.983	159.541	17.9704	7.64425
												F112	P	3.94895	11.9249	0.834715	0.511225
												F112	C	87.7503	59.4763	11.158	3.91525
												F112	pET28	4.294	11.3444	1.54847	1.08324
												F112	Med	4.39624	8.67236	2.28763	1.67689
