# Supplementary material for: The catalytic role of glutathione transferases in heterologous anthocyanin biosynthesis
Source: Nat Catal. 2023 Aug 31;6(10):927–38. doi: 10.1038/s41929-023-01018-y (PMC10593608; doi:10.1038/s41929-023-01018-y)
Supplement: Supplementary file 9 — Source data for Fig. 4. [file 41929_2023_1018_MOESM9_ESM.xlsx]

## Sheet: Source Data Fig. 4
Figure 4 c			Figure 4 g			Figure 4 h			Figure 4 i
Strain	Cyanidin-3-O-glucoside (µM)		Strain	Cyanidin-3-O-glucoside (µM)		Strain	Pelargonidin-3-O-glucoside (µM)		Strain	Delphinidin-3-O-glucoside (µM)
ZmBZ2	4.30164		ZmBZ2	0.629192		ZmBZ2	0.901269		ZmBZ2	0.350192
ZmBZ2	4.93824		ZmBZ2	0.568072		ZmBZ2	0.829024		ZmBZ2	0.371396
ZmBZ2	6.33727		ZmBZ2	0.591728		ZmBZ2	1.03148		ZmBZ2	0.309115
PhAN9	11.472		PhAN9	4.03158		PhAN9	2.3848		PhAN9	1.29346
PhAN9	12.5413		PhAN9	3.48365		PhAN9	2.76303		PhAN9	0.983333
PhAN9	10.2546		PhAN9	3.20067		PhAN9	2.38996		PhAN9	1.37566
AtTT19	10.9261		AtTT19	3.93953		AtTT19	3.46105		AtTT19	1.38676
AtTT19	10.3207		AtTT19	3.51917		AtTT19	2.45867		AtTT19	1.24289
AtTT19	8.70507		AtTT19	3.16894		AtTT19	2.84264		AtTT19	1.1681
VvGST4	10.4384		VvGST4	3.00939		VvGST4	4.76127		VvGST4	1.44399
VvGST4	7.69284		VvGST4	3.2345		VvGST4	3.396		VvGST4	2.12749
VvGST4	9.5444		VvGST4	3.1205		VvGST4	3.81122		VvGST4	1.24624
PtGSTF8	10.0009		PtGSTF8	2.82152		PtGSTF8	2.3612		PtGSTF8	1.01371
PtGSTF8	7.80061		PtGSTF8	2.67747		PtGSTF8	2.26912		PtGSTF8	0.985406
PtGSTF8	8.33707		PtGSTF8	2.58468		PtGSTF8	2.08831		PtGSTF8	0.953844
VvGST1	0.162311		VvGST1	0.020186		VvGST1	0.21198		VvGST1	0.055586
VvGST1	0.123133		VvGST1	0.0230533		VvGST1	0.170198		VvGST1	-0.0170705
VvGST1	0.210978		VvGST1	0.0395001		VvGST1	0.132596		VvGST1	-0.0107528
VvGST2	0.234167		VvGST2	0.122918		VvGST2	0.128006		VvGST2	0.0647104
VvGST2	0.251757		VvGST2	0.120957		VvGST2	0.269216		VvGST2	0.0513838
VvGST2	0.380518		VvGST2	0.085057		VvGST2	0.154007		VvGST2	0.0598539
VvGST3	0.157442		VvGST3	0.0992187		VvGST3	0.125227		VvGST3	0.0799583
VvGST3	0.186693		VvGST3	0.0907675		VvGST3	0.178199		VvGST3	0.0264678
VvGST3	0.129249		VvGST3	0.0804438		VvGST3	0.0826342		VvGST3	0.133763
VvGST5	0.199601		VvGST5	0.0122509		VvGST5	0.208855		VvGST5	0.0754954
VvGST5	0.151901		VvGST5	0.0547623		VvGST5	0.187799		VvGST5	0.0600156
VvGST5	0.211254		VvGST5	0.0909974		VvGST5	0.150901		VvGST5	0.081196
no GST	0.312921		no GST	0.0488455		no GST	0.0892408		neg ctrl	0.0512159
no GST	0.324744		no GST	0.035178		no GST	0.0883108		neg ctrl	0.0214872
no GST	0.300077		no GST	0.101362		no GST	0.0583926		neg ctrl	0.0477771
