# Supplementary material for: The catalytic role of glutathione transferases in heterologous anthocyanin biosynthesis
Source: Nat Catal. 2023 Aug 31;6(10):927–38. doi: 10.1038/s41929-023-01018-y (PMC10593608; doi:10.1038/s41929-023-01018-y)
Supplement: Supplementary file 10 — Source data for Extended Data Fig. 2. [file 41929_2023_1018_MOESM10_ESM.xlsx]

## Sheet: Extended Data Fig. 2
Extended Data Fig. 2 d			Extended Data Fig. 2 g
m/z	Relative Intensity (%)		m/z	Relative Intensity (%)
125.025	2.97148		100.075	1.26604
151.004	1.46227		118.085	1.47714
153.02	32.7667		139.042	3.13838
154.023	2.50951		149.021	1.25948
177.02	1.62549		155.032	5.46535
178.998	1.3555		167.032	10.5895
181.014	1.05115		168.036	1.01737
259.061	1.05184		172.131	1.548
275.057	2.09583		183.026	1.59762
285.041	8.78331		192.157	1.37815
286.044	1.45724		245.042	2.03885
303.051	100		259.057	7.93537
304.055	15.5858		260.06	1.39454
305.057	2.47854		261.072	1.37156
314.014	1.46575		287.052	44.5388
317.031	1.01477		288.055	6.92886
321.062	2.63643		303.046	1.08295
339.029	1.06482		305.062	48.0994
357.039	9.42371		306.066	7.47978
358.042	1.69094		307.067	1.14433
359.037	3.46626		323.073	100
371.039	2.75393		324.076	15.286
384.058	1.91453		325.078	2.84343
401.027	1.10635		338.083	2.75016
419.03	1.26045		343.039	2.9731
435.055	6.07371		345.055	9.57644
436.058	1.16577		346.058	1.88464
445.928	2.33066		359.013	1.80694
447.925	1.49391		361.028	9.2875
465.985	1.04623		362.032	1.67897
481.904	3.71847		375.024	1.02692
483.902	3.29088		389.014	1.99585
485.899	1.08941		417.009	1.3605
528.12	5.82525		458.035	1.16907
529.122	1.43366		568.1	1.4188
546.13	14.7786		570.119	12.2323
547.133	3.84331		571.122	3.3783
548.132	1.29338		667.12	6.32836
589.1	1.24058		668.123	2.25772
607.111	10.857
608.115	3.42885
