# Supplementary material for: The catalytic role of glutathione transferases in heterologous anthocyanin biosynthesis
Source: Nat Catal. 2023 Aug 31;6(10):927–38. doi: 10.1038/s41929-023-01018-y (PMC10593608; doi:10.1038/s41929-023-01018-y)
Supplement: Supplementary file 11 — Source data for Extended Data Fig. 3. [file 41929_2023_1018_MOESM11_ESM.xlsx]

## Sheet: Extended Data Fig. 3
Extended Data Fig. 3 a				Extended Data Fig. 3 b					Extended Data Fig. 3 d					Extended Data Fig. 3 e				Extended Data Fig. 3 g			Extended Data Fig. 3 h				Extended Data Fig. 3 i
Time (min)	Flavan-3,3,4-triol (AU)	3,4-cis-Leucocyanidin (µM)		Time (min)	Dihydroquercetin (µM)	Epidihydroquercetin (µM)	Quercetin (µM)		Groups	Cyanidin (µM)	Epidihydroquercetin (µM)	Quercetin (µM)		Wavelength (nm)	Enzymatic prodcut (A.U.)	Cyanidin (A.U.)		Group	v0 GST (µM/sec)		PtGSTF8 (µM)	Cyanidin (µM)	Residual flavan-3,3,4-triol (%)		Glutathione (µM)	Cyanidin (µM)	Residual flavan-3,3,4-triol (%)
0	0	223.822		0	0	0	0		neg	0.135282	0	0		300	3.33698	3.32791		ZmBZ2	0.0821688		0	0.811197	90.2463		0	2.09557	93.5639
0	0	215.816		1	0	0	0		neg	0.0901541	0	0		301	3.43118	3.44663		ZmBZ2	0.0825859		0	0.823902	92.4146		0	2.22619	92.1612
0	0	214.57		5	0	1.14809	2.21261		neg	1.00499	0	0		302	3.23739	3.33207		ZmBZ2	0.0794785		0	0.875449	92.7406		0	2.10792	90.5154
1	14426.6	184.552		15	0	2.0283	8.99153		PhAN9	0.237527	0	0		303	3.38667	3.73815		PhAN9	0.309901		0.25	10.0218	78.6144		0.2	14.0482	86.4569
1	17191	168.905		60	0.764354	3.01635	13.7328		PhAN9	0.154926	0	0		304	3.51284	3.19781		PhAN9	0.324445		0.25	9.50469	81.9316		0.2	15.6047	83.6671
1	14304.2	176.501		300	2.56781	4.02876	9.52211		PhAN9	0.373815	0	0		305	3.27747	3.20637		PhAN9	0.315508		0.25	10.0087	86.475		0.2	14.4681	85.9836
5	65014.9	76.4113		0	0	0	0		AtLDOX	0.703388	5.27922	14.3587		306	3.56474	3.18363		AtTT19	0.337507		0.5	20.9928	73.172		2	73.3259	60.8125
5	60768.1	75.4427		1	0	0	0		AtLDOX	1.3799	6.01216	22.8089		307	3.31885	3.4252		AtTT19	0.347659		0.5	22.1252	74.1192		2	74.0929	60.8488
5	59661.4	78.1313		5	0	1.29073	2.68109		AtLDOX	0.855341	5.15424	17.2152		308	3.32876	3.48386		AtTT19	0.340384		0.5	19.592	78.1624		2	72.2284	59.5166
15	89186.5	1.49018		15	0	2.51537	8.0715		AtLDOX + PhAN9	138.475	1.81716	7.70767		309	3.30804	3.47984		VvGST4	0.238996		1	52.4067	62.3695		20	148.275	35.1607
15	88306.2	0		60	0.915815	3.37122	11.1929		AtLDOX + PhAN9	141.711	1.80703	7.81762		310	3.43714	3.27789		VvGST4	0.235708		1	52.5245	63.8864		20	145.011	32.8535
15	85245.4	2.09456		300	2.4727	4.15401	9.73659		AtLDOX + PhAN9	142.444	1.85769	7.70668		311	3.2624	3.32923		VvGST4	0.267137		1	56.0266	62.4214		20	135.358	35.0613
60	72416.9	2.33543		0	0	0	0							312	3.54946	3.24866		PtGSTF8	0.54944		2	113.572	41.1239
60	76347.7	0		1	0	0	0							313	3.2674	3.40299		PtGSTF8	0.629872		2	115.176	41.7016
60	72196.6	0		5	0	1.65256	3.18344							314	2.71836	3.40902		PtGSTF8	0.567466		2	107.412	41.96
300	38520.3	0		15	0	2.39012	7.94732							315	3.20297	3.32619		VvGST2	0.635165		4	183.005	16.8888
300	38552.1	0		60	0.845368	4.5367	11.3057							316	3.0605	3.18207		VvGST2	0.645865		4	179.463	18.2668
300	39092.8	0		300	2.61278	4.5367	11.3057							317	2.74919	3.09492		VvGST2	0.610226		4	183.862	16.9399
1400	4623.98	0		1400	4.14726	2.0078	7.04322							318	2.66095	3.09436		VvGST5	0.70997		8	242.18	3.87552
1400	4522.43	0		1400	3.99732	1.95294	7.04322							319	2.726	2.92913		VvGST5	0.707979		8	240.694	3.9755
1400	5739.43	0		1400	4.13629	2.27478	8.46365							320	2.51187	3.24387		VvGST5	0.709115		8	230.986	2.79941
														321	2.68679	3.44589		AtGSTF2	0.148957
														322	2.59887	3.14017		AtGSTF2	0.149414
														323	2.61305	3.01961		AtGSTF2	0.151002
														324	2.43586	3.08612		pET28b	0.0646154
														325	2.53803	3.22571		pET28b	0.0650317
														326	2.43789	2.64856		pET28b	0.0608269
														327	2.3186	3.21676
														328	2.33214	3.14725
														329	2.38248	2.88563
														330	2.21768	3.16527
														331	2.25164	3.43931
														332	2.19458	2.90441
														333	2.14061	2.75607
														334	2.07352	2.60945
														335	2.08486	2.83677
														336	2.05779	3.09785
														337	2.0403	2.82153
														338	1.99181	2.49827
														339	1.96452	2.51795
														340	1.90599	2.5156
														341	1.87821	2.63668
														342	1.90231	2.60396
														343	1.9248	2.63946
														344	1.83235	2.96731
														345	1.82253	2.61586
														346	1.79418	2.32492
														347	1.75125	2.3267
														348	1.72359	2.43335
														349	1.71026	2.49211
														350	1.6853	2.5815
														351	1.67842	2.30831
														352	1.64473	2.45342
														353	1.62473	2.26074
														354	1.60981	2.14036
														355	1.58484	2.37336
														356	1.58071	2.38701
														357	1.5822	2.31026
														358	1.54703	2.26206
														359	1.5296	2.196
														360	1.49419	2.09984
														361	1.47556	2.10559
														362	1.47293	2.16347
														363	1.46249	2.25194
														364	1.46177	2.18975
														365	1.45249	2.1454
														366	1.4338	2.11625
														367	1.41239	2.05483
														368	1.41384	2.09228
														369	1.38537	2.07165
														370	1.3803	2.06768
														371	1.39231	1.99589
														372	1.38751	2.07926
														373	1.36338	2.0155
														374	1.3402	1.94032
														375	1.33505	1.97717
														376	1.34027	2.08882
														377	1.33643	2.02796
														378	1.35295	2.00082
														379	1.33835	1.99067
														380	1.32791	1.95173
														381	1.32006	1.91758
														382	1.31686	1.90694
														383	1.31586	1.90798
														384	1.31257	1.87854
														385	1.31128	1.9056
														386	1.31699	1.86932
														387	1.30507	1.87467
														388	1.30262	1.85044
														389	1.31421	1.82291
														390	1.31166	1.8098
														391	1.30534	1.83106
														392	1.30461	1.85142
														393	1.29727	1.8284
														394	1.30079	1.80496
														395	1.30616	1.83268
														396	1.2985	1.78005
														397	1.30052	1.77393
														398	1.30523	1.79007
														399	1.29608	1.7898
														400	1.2934	1.76199
														401	1.30257	1.79705
														402	1.30741	1.75163
														403	1.30063	1.73018
														404	1.29839	1.72053
														405	1.30284	1.72603
														406	1.30506	1.74335
														407	1.30354	1.73703
														408	1.31086	1.71336
														409	1.30446	1.7082
														410	1.29698	1.68515
														411	1.30265	1.67603
														412	1.30129	1.68508
														413	1.30135	1.68037
														414	1.30005	1.6679
														415	1.30377	1.67015
														416	1.2998	1.64449
														417	1.29453	1.66314
														418	1.29585	1.65644
														419	1.29332	1.65162
														420	1.29409	1.64034
														421	1.2987	1.63562
														422	1.29326	1.62797
														423	1.28727	1.62318
														424	1.28453	1.62029
														425	1.28994	1.62584
														426	1.28704	1.61549
														427	1.28939	1.59235
														428	1.28698	1.60921
														429	1.28463	1.58841
														430	1.27875	1.58833
														431	1.27427	1.58978
														432	1.27209	1.59976
														433	1.28166	1.58651
														434	1.27937	1.58388
														435	1.26803	1.57777
														436	1.26493	1.55366
														437	1.26753	1.55597
														438	1.26634	1.56611
														439	1.26001	1.55967
														440	1.26257	1.55957
														441	1.26319	1.55295
														442	1.25685	1.55219
														443	1.25384	1.54473
														444	1.24818	1.53967
														445	1.24902	1.55135
														446	1.25507	1.54694
														447	1.25484	1.54124
														448	1.2457	1.53411
														449	1.24308	1.5366
														450	1.24571	1.53514
														451	1.2461	1.53164
														452	1.24735	1.53058
														453	1.24838	1.5308
														454	1.24499	1.52941
														455	1.24088	1.52749
														456	1.24068	1.53093
														457	1.23504	1.53705
														458	1.23533	1.54139
														459	1.23651	1.53357
														460	1.23689	1.52598
														461	1.23454	1.52623
														462	1.23035	1.51665
														463	1.23367	1.5265
														464	1.22821	1.52779
														465	1.23446	1.52666
														466	1.22959	1.52531
														467	1.23049	1.53192
														468	1.22894	1.53573
														469	1.22734	1.53244
														470	1.22906	1.52185
														471	1.23177	1.5375
														472	1.23142	1.54029
														473	1.23132	1.52637
														474	1.23795	1.53625
														475	1.23232	1.53096
														476	1.22544	1.53568
														477	1.22688	1.54154
														478	1.23539	1.54229
														479	1.23472	1.54569
														480	1.23729	1.53368
														481	1.24039	1.5486
														482	1.24048	1.55442
														483	1.24006	1.54404
														484	1.24041	1.55337
														485	1.24181	1.5506
														486	1.22477	1.54531
														487	1.23329	1.56784
														488	1.2535	1.57705
														489	1.26063	1.57395
														490	1.26135	1.57491
														491	1.27374	1.58767
														492	1.28405	1.58578
														493	1.28295	1.57971
														494	1.28718	1.5969
														495	1.2956	1.60367
														496	1.29679	1.60412
														497	1.30239	1.61817
														498	1.32072	1.62251
														499	1.32534	1.63126
														500	1.33349	1.63349
														501	1.34379	1.65312
														502	1.34465	1.64183
														503	1.36545	1.64557
														504	1.3645	1.67869
														505	1.37729	1.67673
														506	1.38986	1.6896
														507	1.40182	1.70417
														508	1.41006	1.71508
														509	1.41796	1.72466
														510	1.44111	1.73308
														511	1.45812	1.74547
														512	1.46634	1.75519
														513	1.47108	1.779
														514	1.48412	1.76464
														515	1.49615	1.79252
														516	1.50933	1.79117
														517	1.51691	1.80021
														518	1.53636	1.82197
														519	1.55751	1.83993
														520	1.56474	1.84893
														521	1.58238	1.8724
														522	1.59269	1.85991
														523	1.60753	1.88671
														524	1.61383	1.9184
														525	1.63455	1.9181
														526	1.66125	1.91391
														527	1.65914	1.93354
														528	1.67141	1.94194
														529	1.67798	1.9686
														530	1.70727	1.95896
														531	1.72452	1.98616
														532	1.73144	1.99177
														533	1.74689	2.02006
														534	1.75003	2.02993
														535	1.76293	2.03968
														536	1.76986	2.06589
														537	1.788	2.06681
														538	1.80462	2.07185
														539	1.81037	2.10158
														540	1.83102	2.09066
														541	1.83002	2.09287
														542	1.86298	2.11503
														543	1.85033	2.11876
														544	1.87722	2.1683
														545	1.88203	2.1775
														546	1.88167	2.16357
														547	1.89529	2.17814
														548	1.89713	2.16419
														549	1.91924	2.19861
														550	1.94185	2.20058
														551	1.9386	2.22151
														552	1.93455	2.22321
														553	1.94324	2.23459
														554	1.96646	2.24325
														555	1.98575	2.29246
														556	1.97826	2.27686
														557	1.99463	2.26862
														558	1.99287	2.28558
														559	2.00415	2.31566
														560	2.01983	2.29711
														561	1.99771	2.27468
														562	2.01849	2.30699
														563	2.0249	2.33685
														564	2.04152	2.30741
														565	2.02966	2.31716
														566	2.03602	2.33016
														567	2.04788	2.30892
														568	2.02467	2.3079
														569	2.04691	2.36935
														570	2.03695	2.35589
														571	2.04039	2.37383
														572	2.05034	2.34931
														573	2.04539	2.32505
														574	2.05578	2.33235
														575	2.04347	2.37035
														576	2.05845	2.39676
														577	2.06709	2.3881
														578	2.04674	2.37481
														579	2.05517	2.3832
														580	2.0584	2.36372
														581	2.06234	2.38011
														582	2.05072	2.40197
														583	2.05447	2.42299
														584	2.06731	2.40512
														585	2.05602	2.388
														586	2.05201	2.34838
														587	2.04994	2.37166
														588	2.05683	2.41175
														589	2.09057	2.41094
														590	2.07601	2.46014
														591	2.06864	2.42641
														592	2.0686	2.35781
														593	2.05707	2.37185
														594	2.05615	2.45198
														595	2.07883	2.41476
														596	2.09409	2.41904
														597	2.0803	2.3947
														598	2.04997	2.39531
														599	2.07195	2.35536
														600	2.0553	2.379
														601	2.07777	2.44183
														602	2.05953	2.42154
														603	2.04976	2.38739
														604	2.03836	2.38101
														605	2.03784	2.39445
														606	2.04506	2.36464
														607	2.04723	2.40247
														608	2.03001	2.44219
														609	2.04915	2.41401
														610	2.01478	2.36649
														611	2.02175	2.34197
														612	2.0243	2.35153
														613	2.03002	2.36758
														614	2.02732	2.37793
														615	2.01999	2.39983
														616	2.00559	2.35333
														617	2.00654	2.31262
														618	1.99717	2.33582
														619	2.01008	2.3688
														620	2.00816	2.35711
														621	1.9971	2.37463
														622	1.99505	2.34298
														623	1.96796	2.32888
														624	1.96534	2.30695
														625	1.96679	2.29777
														626	1.97068	2.33623
														627	1.95811	2.30671
														628	1.94791	2.28576
														629	1.93975	2.31409
														630	1.94863	2.26308
														631	1.95534	2.29651
														632	1.94123	2.28698
														633	1.91791	2.29123
														634	1.90991	2.29437
														635	1.91432	2.24846
														636	1.91293	2.23953
														637	1.88985	2.20544
														638	1.88985	2.23942
														639	1.88952	2.23425
														640	1.87251	2.22723
														641	1.867	2.22473
														642	1.85094	2.19326
														643	1.85322	2.18368
														644	1.84501	2.17462
														645	1.83467	2.16473
														646	1.83442	2.16671
														647	1.80991	2.13559
														648	1.81157	2.16178
														649	1.80087	2.14287
														650	1.77751	2.11985
														651	1.78451	2.10832
														652	1.76546	2.09998
														653	1.75426	2.08827
														654	1.74279	2.06713
														655	1.69833	2.01645
														656	1.65441	1.99229
														657	1.66019	1.9988
														658	1.70234	2.0334
														659	1.69983	2.0407
														660	1.68535	2.00118
														661	1.67343	1.99045
														662	1.66618	1.97955
														663	1.65926	1.9866
														664	1.64069	1.95756
														665	1.63211	1.94522
														666	1.61585	1.92306
														667	1.60186	1.91885
														668	1.58975	1.90386
														669	1.58631	1.89398
														670	1.57569	1.87579
														671	1.55658	1.85328
														672	1.54092	1.83801
														673	1.52698	1.82102
														674	1.5147	1.82553
														675	1.50631	1.80027
														676	1.49293	1.7805
														677	1.48535	1.75531
														678	1.46402	1.75354
														679	1.44738	1.74479
														680	1.43775	1.72054
														681	1.42319	1.69364
														682	1.41391	1.68807
														683	1.40452	1.6707
														684	1.38553	1.65143
														685	1.36912	1.63234
														686	1.35024	1.61042
														687	1.34181	1.59523
														688	1.32732	1.58612
														689	1.31417	1.56029
														690	1.29833	1.54329
														691	1.27891	1.52423
														692	1.26643	1.50684
														693	1.25357	1.48547
														694	1.23883	1.46356
														695	1.22924	1.45538
														696	1.21182	1.43598
														697	1.19347	1.41324
														698	1.1806	1.39756
														699	1.16834	1.3796
														700	1.15384	1.36106
														701	1.14221	1.34194
														702	1.12643	1.32176
														703	1.11156	1.30353
														704	1.09807	1.28634
														705	1.08521	1.26933
														706	1.06678	1.24685
														707	1.05177	1.22841
														708	1.04105	1.21185
														709	1.02793	1.19532
														710	1.012	1.17744
														711	0.999627	1.16093
														712	0.987877	1.14281
														713	0.973889	1.12423
														714	0.960911	1.10683
														715	0.947831	1.08772
														716	0.935048	1.07332
														717	0.922888	1.05838
														718	0.910082	1.03934
														719	0.896201	1.02408
														720	0.885476	1.00713
														721	0.87263	0.990977
														722	0.86023	0.975789
														723	0.849504	0.95907
														724	0.837031	0.944473
														725	0.825187	0.927886
														726	0.812677	0.912943
														727	0.802746	0.898699
														728	0.791806	0.884103
														729	0.779583	0.870162
														730	0.768541	0.855271
														731	0.756424	0.838997
														732	0.746915	0.82847
														733	0.73811	0.814213
														734	0.725941	0.800029
														735	0.715931	0.786007
														736	0.706423	0.774105
														737	0.697922	0.762369
														738	0.690709	0.753212
														739	0.680902	0.740259
														740	0.672091	0.728269
														741	0.665556	0.719523
														742	0.657651	0.708486
														743	0.64782	0.697557
														744	0.641008	0.688294
														745	0.632856	0.677644
														746	0.625761	0.667343
														747	0.617179	0.656281
														748	0.610266	0.647627
														749	0.601354	0.637173
														750	0.592317	0.625784
														751	0.584971	0.617436
														752	0.579528	0.610237
														753	0.573298	0.601822
														754	0.56582	0.592809
														755	0.558666	0.584135
														756	0.551226	0.575706
														757	0.542784	0.566227
														758	0.535931	0.557971
														759	0.531812	0.551908
														760	0.5237	0.543071
														761	0.518723	0.537043
														762	0.517386	0.533909
														763	0.511799	0.527414
														764	0.5037	0.518052
														765	0.496905	0.51126
														766	0.495662	0.507582
														767	0.493563	0.504517
														768	0.486306	0.497544
														769	0.479333	0.489831
														770	0.476207	0.485461
														771	0.470441	0.479335
														772	0.468342	0.474932
														773	0.465404	0.470934
														774	0.461333	0.466684
														775	0.458632	0.46342
														776	0.455132	0.459423
														777	0.450637	0.454496
														778	0.446018	0.448614
														779	0.440523	0.44349
														780	0.437495	0.439652
														781	0.432611	0.434425
														782	0.428376	0.4299
														783	0.426035	0.426852
														784	0.423745	0.42332
														785	0.421088	0.420711
														786	0.41751	0.416713
														787	0.413691	0.41336
														788	0.409236	0.408604
														789	0.407163	0.405498
														790	0.406447	0.404385
														791	0.403347	0.400895
														792	0.400836	0.398082
														793	0.397453	0.395165
														794	0.390662	0.388958
														795	0.388178	0.385065
														796	0.389913	0.385827
														797	0.38854	0.384668
														798	0.383617	0.380969
														799	0.382288	0.378908
														800	0.38022	0.376312
														801	0.378154	0.374373
														802	0.376464	0.372219
														803	0.372691	0.369486
														804	0.37041	0.366029
														805	0.368464	0.364477
														806	0.363657	0.359947
														807	0.361004	0.356744
														808	0.361045	0.356377
														809	0.359012	0.353676
														810	0.358261	0.353195
														811	0.355851	0.351408
														812	0.354893	0.350403
														813	0.351775	0.348117
														814	0.348448	0.343626
														815	0.349045	0.343175
														816	0.347528	0.34276
														817	0.343785	0.339308
														818	0.342814	0.3379
														819	0.342378	0.337578
														820	0.339779	0.335333
														821	0.335472	0.331315
														822	0.335846	0.330419
														823	0.335011	0.329774
														824	0.333569	0.329314
														825	0.33077	0.326606
														826	0.32893	0.324416
														827	0.327279	0.321904
														828	0.325499	0.320848
														829	0.324477	0.31919
														830	0.323712	0.319159
														831	0.323305	0.318343
														832	0.321524	0.317065
														833	0.318617	0.315038
														834	0.316816	0.312074
														835	0.315059	0.310453
														836	0.314906	0.310718
														837	0.314147	0.310274
														838	0.312568	0.308649
														839	0.310982	0.307395
														840	0.309056	0.305991
														841	0.308655	0.304349
														842	0.307178	0.303631
														843	0.306027	0.30257
														844	0.303883	0.300863
														845	0.303172	0.300654
														846	0.301252	0.298019
														847	0.299853	0.296577
														848	0.299042	0.295647
														849	0.297793	0.295821
														850	0.296111	0.293829
														851	0.295094	0.292092
														852	0.292537	0.291344
														853	0.287552	0.286461
														854	0.286527	0.283037
														855	0.286828	0.284867
														856	0.28701	0.285042
														857	0.286053	0.284302
														858	0.28569	0.283502
														859	0.283956	0.28268
														860	0.283165	0.281327
														861	0.280871	0.28066
														862	0.280849	0.280728
														863	0.279622	0.278743
														864	0.278076	0.277767
														865	0.277775	0.277209
														866	0.276951	0.275725
														867	0.27406	0.275273
														868	0.27381	0.27351
														869	0.273816	0.273407
														870	0.27287	0.273792
														871	0.270813	0.269871
														872	0.269895	0.270316
														873	0.269549	0.270361
														874	0.267159	0.268435
														875	0.265662	0.266181
														876	0.264594	0.265315
														877	0.264681	0.264111
														878	0.260603	0.263274
														879	0.26101	0.26248
														880	0.258583	0.261107
														881	0.259405	0.261866
														882	0.259056	0.261852
														883	0.257678	0.2622
														884	0.254807	0.258878
														885	0.255459	0.259334
														886	0.253669	0.258858
														887	0.25568	0.258501
														888	0.2532	0.257904
														889	0.252571	0.257653
														890	0.249556	0.255094
														891	0.250174	0.257724
														892	0.248951	0.254014
														893	0.251302	0.256024
														894	0.248941	0.253771
														895	0.247171	0.253182
														896	0.245312	0.252
														897	0.243535	0.250233
														898	0.244522	0.251748
														899	0.245545	0.250775
														900	0.243056	0.249139
														901	0.2411	0.248939
														902	0.240005	0.245291
														903	0.239701	0.246465
														904	0.239569	0.245187
														905	0.237502	0.243539
														906	0.237076	0.242279
														907	0.23584	0.242511
														908	0.236632	0.243449
														909	0.234421	0.240623
														910	0.234145	0.241482
														911	0.232902	0.239374
														912	0.233191	0.240273
														913	0.231256	0.236365
														914	0.230961	0.238431
														915	0.229168	0.237315
														916	0.230063	0.236713
														917	0.228567	0.234541
														918	0.225611	0.231432
														919	0.228268	0.235353
														920	0.225663	0.232712
														921	0.226082	0.23357
														922	0.225933	0.231656
														923	0.225891	0.232119
														924	0.225078	0.231575
														925	0.222272	0.229225
														926	0.222355	0.228558
														927	0.21877	0.228038
														928	0.220477	0.228825
														929	0.221557	0.227139
														930	0.219442	0.226294
														931	0.218037	0.225042
														932	0.218754	0.225289
														933	0.216231	0.222682
														934	0.217947	0.22285
														935	0.218016	0.223823
														936	0.217388	0.222537
														937	0.214733	0.22064
														938	0.212875	0.219585
														939	0.213136	0.218721
														940	0.214813	0.219561
														941	0.213521	0.218387
														942	0.21269	0.217432
														943	0.210276	0.215395
														944	0.206172	0.211783
														945	0.209402	0.213277
														946	0.21097	0.212192
														947	0.20976	0.212507
														948	0.208986	0.21104
														949	0.206128	0.208202
														950	0.200463	0.204374
														951	0.205258	0.206489
														952	0.202513	0.203782
														953	0.20345	0.201299
														954	0.200404	0.20073
														955	0.202692	0.201763
														956	0.199878	0.199179
														957	0.19957	0.200752
														958	0.201107	0.200134
														959	0.200012	0.196602
														960	0.196017	0.193327
														961	0.199187	0.198765
														962	0.199391	0.199122
														963	0.200452	0.199269
														964	0.197817	0.198536
														965	0.201726	0.198521
														966	0.192652	0.196499
														967	0.195998	0.194773
														968	0.193679	0.196133
														969	0.19183	0.191673
														970	0.195678	0.197917
														971	0.198261	0.19628
														972	0.194985	0.19792
														973	0.190369	0.195174
														974	0.190837	0.195007
														975	0.196809	0.199157
														976	0.190713	0.193913
														977	0.192524	0.197702
														978	0.189906	0.19105
														979	0.193679	0.197637
														980	0.188907	0.193618
														981	0.194087	0.196008
														982	0.190078	0.195953
														983	0.191968	0.199458
														984	0.191269	0.196454
														985	0.18535	0.195358
														986	0.18622	0.197124
														987	0.195513	0.196069
														988	0.189027	0.191512
														989	0.193581	0.197574
														990	0.18184	0.19238
														991	0.187589	0.193784
														992	0.183834	0.195564
														993	0.18209	0.190714
														994	0.188356	0.197785
														995	0.186113	0.195534
														996	0.185196	0.192666
														997	0.180312	0.195144
														998	0.186561	0.193873
														999	0.185473	0.19725
														1000	0.18802	0.197212
