# Supplementary material for: The catalytic role of glutathione transferases in heterologous anthocyanin biosynthesis
Source: Nat Catal. 2023 Aug 31;6(10):927–38. doi: 10.1038/s41929-023-01018-y (PMC10593608; doi:10.1038/s41929-023-01018-y)
Supplement: Supplementary file 12 — Source data for Extended Data Fig. 5. [file 41929_2023_1018_MOESM12_ESM.xlsx]

## Sheet: Extended Data Fig. 5
Extended Data Fig. 5 a
Flavan-3,3,4-triol (µM)	reaction rate_1 (min-1)	reaction rate_2 (min-1)	reaction rate_3 (min-1)
389.4	5.09103	5.09951	5.20728
292.05	4.88747	4.55663	4.60747
194.7	4.21451	4.1444	4.23085
97.4	2.9397	2.73546	2.75126
64.9	2.14086	1.97948	2.15749
32.5	1.26675	1.09935	1.34972
16.2	0.855291	0.608229	0.823287
6.5	0.338812	0.382223	0.571251
