# Supplementary material for: The catalytic role of glutathione transferases in heterologous anthocyanin biosynthesis
Source: Nat Catal. 2023 Aug 31;6(10):927–38. doi: 10.1038/s41929-023-01018-y (PMC10593608; doi:10.1038/s41929-023-01018-y)
Supplement: Supplementary file 13 — Source data for Extended Data Fig. 7. [file 41929_2023_1018_MOESM13_ESM.xlsx]

## Sheet: Extended Data Fig. 7
Extended Data Fig. 7 g						Extended Data Fig. 7 h						Extended Data Fig. 7 i
Variant (PtGSTF8)	average_vo DEH (% PtGSTF8)	stdev_vo DEH (% PtGSTF8)	average_vo GST (% PtGSTF8)	stdev_vo GST (% PtGSTF8)		Variant (PhAN9)	average_vo DEH (% PtGSTF8)	stdev_vo DEH (% PtGSTF8)	average_vo GST (% PtGSTF8)	stdev_vo GST (% PtGSTF8)		Variant (VvGST4)	average_vo DEH (% PtGSTF8)	stdev_vo DEH (% PtGSTF8)	average_vo GST (% PtGSTF8)	stdev_vo GST (% PtGSTF8)
WT	100	19.1808	100	9.71885		WT	95.5706	15.5236	39.8638	5.15736		WT	19.8478	3.33195	18.5346	2.37362
V12M	5.44276	1.33831	57.8865	5.28047		A12M	22.6709	3.76846	69.7988	7.34114		A12M	4.89135	0.879282	39.7617	7.51075
C13S	95.2394	17.7018	40.3428	3.07046		C13S	120.816	18.842	58.2883	4.13299		C13S	70.7643	10.7172	26.0088	2.51763
N108H	7.4385	1.64668	61.7791	5.16461		N108H	15.3676	2.18602	42.538	3.80633		N108H	5.99927	0.871527	18.1362	2.43782
pET28b	3.6706	1.34518	9.37129	1.05962		pET28b	3.6706	1.34518	9.37129	1.05962		pET28b	3.6706	1.34518	9.37129	1.05962
