# Supplementary material for: The catalytic role of glutathione transferases in heterologous anthocyanin biosynthesis
Source: Nat Catal. 2023 Aug 31;6(10):927–38. doi: 10.1038/s41929-023-01018-y (PMC10593608; doi:10.1038/s41929-023-01018-y)
Supplement: Supplementary file 14 — Source data for Extended Data Fig. 9. [file 41929_2023_1018_MOESM14_ESM.xlsx]

## Sheet: Extended Data Fig. 9
Extended Data Fig. 9 a, b and c
PtGSTF8 - 0µM GSSG			PtGSTF8 - 1000µM GSSG			PtGSTF8(C13S) - 0µM GSSG			PtGSTF8(C13S) - 1000µM GSSG
Mass (m/z)	Intensity (A.U.)		Mass (m/z)	Intensity (A.U.)		Mass (m/z)	Intensity (A.U.)		Mass (m/z)	Intensity (A.U.)
10000.1	0		10000.1	0		10000.1	0		10000.1	0
10000.6	0		10000.6	0		10000.6	0		10000.6	0
10001	0		10001	0		10001	0		10001	0
10001.5	0		10001.5	0		10001.5	0		10001.5	0
10002	0		10002	0		10002	0		10002	0
10002.5	0		10002.5	0		10002.5	0		10002.5	0
10003	0		10003	0		10003	0		10003	0
10003.5	0		10003.5	0		10003.5	0		10003.5	0
10003.9	0		10003.9	0		10003.9	0		10003.9	0
10004.4	0		10004.4	0		10004.4	0		10004.4	0
10004.9	0		10004.9	0		10004.9	0		10004.9	0
10005.4	0		10005.4	0		10005.4	0		10005.4	0
10005.9	0		10005.9	0		10005.9	0		10005.9	0
10006.4	0		10006.4	0		10006.4	0		10006.4	0
10006.8	0		10006.8	0		10006.8	0		10006.8	0
10007.3	0		10007.3	0		10007.3	0		10007.3	0
10007.8	0		10007.8	0		10007.8	0		10007.8	0
10008.3	0		10008.3	0		10008.3	0		10008.3	0
10008.8	0		10008.8	0		10008.8	0		10008.8	0
10009.2	0		10009.2	0		10009.2	0		10009.2	0
10009.7	0		10009.7	0		10009.7	0		10009.7	0
10010.2	0		10010.2	0		10010.2	0		10010.2	0
10010.7	0		10010.7	0		10010.7	0		10010.7	0
10011.2	0		10011.2	0		10011.2	0		10011.2	0
10011.7	0		10011.7	0		10011.7	0		10011.7	0
10012.1	0		10012.1	0		10012.1	0		10012.1	0
10012.6	0		10012.6	0		10012.6	0		10012.6	0
10013.1	0		10013.1	0		10013.1	0		10013.1	0
10013.6	0		10013.6	0		10013.6	0		10013.6	0
10014.1	0		10014.1	0		10014.1	0		10014.1	0
10014.6	0		10014.6	0		10014.6	0		10014.6	0
10015	0		10015	0		10015	0		10015	0
10015.5	0		10015.5	0		10015.5	0		10015.5	0
10016	0		10016	0		10016	0		10016	0
10016.5	0		10016.5	0		10016.5	0		10016.5	0
10017	0		10017	0		10017	0		10017	0
10017.5	0		10017.5	0		10017.5	0		10017.5	0
10017.9	0		10017.9	0		10017.9	0		10017.9	0
10018.4	0		10018.4	0		10018.4	0		10018.4	0
10018.9	0		10018.9	0		10018.9	0		10018.9	0
10019.4	0		10019.4	0		10019.4	0		10019.4	0
10019.9	0		10019.9	0		10019.9	0		10019.9	0
10020.4	0		10020.4	0		10020.4	0		10020.4	0
10020.8	0		10020.8	0		10020.8	0		10020.8	0
10021.3	0		10021.3	0		10021.3	0		10021.3	0
10021.8	0		10021.8	0		10021.8	0		10021.8	0
10022.3	0		10022.3	0		10022.3	0		10022.3	0
10022.8	0		10022.8	0		10022.8	0		10022.8	0
10023.2	0		10023.2	0		10023.2	0		10023.2	0
10023.7	0		10023.7	0		10023.7	0		10023.7	0
10024.2	0		10024.2	0		10024.2	0		10024.2	0
10024.7	0		10024.7	0		10024.7	0		10024.7	0
10025.2	0		10025.2	0		10025.2	0		10025.2	0
10025.7	0		10025.7	0		10025.7	0		10025.7	0
10026.1	0		10026.1	0		10026.1	0		10026.1	0
10026.6	0		10026.6	0		10026.6	0		10026.6	0
10027.1	0		10027.1	0		10027.1	0		10027.1	0
10027.6	0		10027.6	0		10027.6	0		10027.6	0
10028.1	0		10028.1	0		10028.1	0		10028.1	0
10028.6	0		10028.6	0		10028.6	0		10028.6	0
10029	0		10029	0		10029	0		10029	0
10029.5	0		10029.5	0		10029.5	0		10029.5	0
10030	0		10030	0		10030	0		10030	0
10030.5	0		10030.5	0		10030.5	0		10030.5	0
10031	0		10031	0		10031	0		10031	0
10031.5	0		10031.5	0		10031.5	0		10031.5	0
10031.9	0		10031.9	0		10031.9	0		10031.9	0
10032.4	0		10032.4	0		10032.4	0		10032.4	0
10032.9	0		10032.9	0		10032.9	0		10032.9	0
10033.4	0		10033.4	0		10033.4	0		10033.4	0
10033.9	0		10033.9	0		10033.9	0		10033.9	0
10034.4	0		10034.4	0		10034.4	0		10034.4	0
10034.8	0		10034.8	0		10034.8	0		10034.8	0
10035.3	0		10035.3	0		10035.3	0		10035.3	0
10035.8	0		10035.8	0		10035.8	0		10035.8	0
10036.3	0		10036.3	0		10036.3	0		10036.3	0
10036.8	0		10036.8	0		10036.8	0		10036.8	0
10037.3	0		10037.3	0		10037.3	0		10037.3	0
10037.7	0		10037.7	0		10037.7	0		10037.7	0
10038.2	0		10038.2	0		10038.2	0		10038.2	0
10038.7	0		10038.7	0		10038.7	0		10038.7	0
10039.2	0		10039.2	0		10039.2	0		10039.2	0
10039.7	0		10039.7	0		10039.7	0		10039.7	0
10040.2	0		10040.2	0		10040.2	0		10040.2	0
10040.6	0		10040.6	0		10040.6	0		10040.6	0
10041.1	0		10041.1	0		10041.1	0		10041.1	0
10041.6	0		10041.6	0		10041.6	0		10041.6	0
10042.1	0		10042.1	0		10042.1	0		10042.1	0
10042.6	0		10042.6	0		10042.6	0		10042.6	0
10043.1	0		10043.1	0		10043.1	0		10043.1	0
10043.5	0		10043.5	0		10043.5	0		10043.5	0
10044	0		10044	0		10044	0		10044	0
10044.5	0		10044.5	0		10044.5	0		10044.5	0
10045	0		10045	0		10045	0		10045	0
10045.5	0		10045.5	0		10045.5	0		10045.5	0
10046	0		10046	0		10046	0		10046	0
10046.4	0		10046.4	1		10046.4	0		10046.4	0
10046.9	0		10046.9	1		10046.9	0		10046.9	0
10047.4	0		10047.4	0		10047.4	0		10047.4	0
10047.9	0		10047.9	0		10047.9	0		10047.9	0
10048.4	0		10048.4	0		10048.4	0		10048.4	0
10048.9	0		10048.9	0		10048.9	0		10048.9	0
10049.3	0		10049.3	0		10049.3	0		10049.3	0
10049.8	0		10049.8	0		10049.8	0		10049.8	0
10050.3	0		10050.3	0		10050.3	0		10050.3	0
10050.8	0		10050.8	0		10050.8	0		10050.8	0
10051.3	0		10051.3	0		10051.3	0		10051.3	0
10051.8	0		10051.8	0		10051.8	0		10051.8	0
10052.2	0		10052.2	0		10052.2	0		10052.2	0
10052.7	0		10052.7	0		10052.7	0		10052.7	0
10053.2	0		10053.2	0		10053.2	0		10053.2	0
10053.7	0		10053.7	0		10053.7	0		10053.7	0
10054.2	0		10054.2	0		10054.2	0		10054.2	0
10054.7	0		10054.7	0		10054.7	0		10054.7	0
10055.1	0		10055.1	0		10055.1	0		10055.1	0
10055.6	0		10055.6	0		10055.6	0		10055.6	0
10056.1	0		10056.1	0		10056.1	0		10056.1	0
10056.6	0		10056.6	0		10056.6	0		10056.6	0
10057.1	0		10057.1	0		10057.1	0		10057.1	0
10057.6	0		10057.6	0		10057.6	0		10057.6	0
10058	0		10058	0		10058	0		10058	0
10058.5	0		10058.5	0		10058.5	0		10058.5	0
10059	0		10059	0		10059	0		10059	0
10059.5	0		10059.5	0		10059.5	0		10059.5	0
10060	0		10060	0		10060	0		10060	0
10060.5	0		10060.5	0		10060.5	0		10060.5	0
10061	0		10061	0		10061	0		10061	0
10061.4	0		10061.4	0		10061.4	0		10061.4	0
10061.9	0		10061.9	0		10061.9	0		10061.9	0
10062.4	0		10062.4	0		10062.4	0		10062.4	0
10062.9	0		10062.9	0		10062.9	0		10062.9	0
10063.4	0		10063.4	0		10063.4	0		10063.4	0
10063.9	0		10063.9	0		10063.9	0		10063.9	0
10064.3	0		10064.3	0		10064.3	0		10064.3	0
10064.8	0		10064.8	0		10064.8	0		10064.8	0
10065.3	0		10065.3	0		10065.3	0		10065.3	0
10065.8	0		10065.8	0		10065.8	0		10065.8	0
10066.3	0		10066.3	0		10066.3	0		10066.3	0
10066.8	0		10066.8	0		10066.8	0		10066.8	0
10067.2	0		10067.2	0		10067.2	0		10067.2	0
10067.7	0		10067.7	0		10067.7	0		10067.7	0
10068.2	0		10068.2	0		10068.2	0		10068.2	0
10068.7	0		10068.7	0		10068.7	0		10068.7	0
10069.2	0		10069.2	0		10069.2	0		10069.2	0
10069.7	0		10069.7	0		10069.7	0		10069.7	0
10070.1	0		10070.1	0		10070.1	0		10070.1	0
10070.6	0		10070.6	0		10070.6	0		10070.6	0
10071.1	0		10071.1	0		10071.1	0		10071.1	0
10071.6	0		10071.6	0		10071.6	0		10071.6	0
10072.1	0		10072.1	0		10072.1	0		10072.1	0
10072.6	0		10072.6	0		10072.6	0		10072.6	0
10073	0		10073	0		10073	0		10073	0
10073.5	0		10073.5	0		10073.5	0		10073.5	0
10074	0		10074	0		10074	0		10074	0
10074.5	0		10074.5	0		10074.5	0		10074.5	0
10075	0		10075	0		10075	0		10075	0
10075.5	0		10075.5	0		10075.5	0		10075.5	0
10076	0		10076	0		10076	0		10076	0
10076.4	0		10076.4	0		10076.4	0		10076.4	0
10076.9	0		10076.9	0		10076.9	0		10076.9	0
10077.4	0		10077.4	0		10077.4	0		10077.4	0
10077.9	0		10077.9	0		10077.9	0		10077.9	0
10078.4	0		10078.4	0		10078.4	0		10078.4	0
10078.9	0		10078.9	0		10078.9	0		10078.9	0
10079.3	0		10079.3	0		10079.3	0		10079.3	0
10079.8	0		10079.8	0		10079.8	0		10079.8	0
10080.3	0		10080.3	0		10080.3	0		10080.3	0
10080.8	0		10080.8	0		10080.8	0		10080.8	0
10081.3	0		10081.3	0		10081.3	0		10081.3	0
10081.8	0		10081.8	0		10081.8	0		10081.8	0
10082.2	0		10082.2	0		10082.2	0		10082.2	0
10082.7	0		10082.7	0		10082.7	0		10082.7	0
10083.2	0		10083.2	0		10083.2	0		10083.2	0
10083.7	0		10083.7	0		10083.7	0		10083.7	0
10084.2	0		10084.2	0		10084.2	0		10084.2	0
10084.7	0		10084.7	0		10084.7	0		10084.7	0
10085.2	0		10085.2	0		10085.2	0		10085.2	0
10085.6	0		10085.6	0		10085.6	0		10085.6	0
10086.1	0		10086.1	0		10086.1	0		10086.1	0
10086.6	0		10086.6	0		10086.6	0		10086.6	0
10087.1	0		10087.1	0		10087.1	0		10087.1	0
10087.6	0		10087.6	0		10087.6	0		10087.6	0
10088.1	0		10088.1	0		10088.1	0		10088.1	0
10088.5	0		10088.5	0		10088.5	0		10088.5	0
10089	0		10089	0		10089	0		10089	0
10089.5	0		10089.5	0		10089.5	0		10089.5	0
10090	0		10090	0		10090	0		10090	0
10090.5	0		10090.5	0		10090.5	0		10090.5	0
10091	0		10091	0		10091	0		10091	0
10091.5	0		10091.5	0		10091.5	0		10091.5	0
10091.9	0		10091.9	0		10091.9	0		10091.9	0
10092.4	0		10092.4	0		10092.4	0		10092.4	0
10092.9	0		10092.9	0		10092.9	0		10092.9	0
10093.4	0		10093.4	0		10093.4	0		10093.4	0
10093.9	0		10093.9	0		10093.9	0		10093.9	0
10094.4	0		10094.4	0		10094.4	0		10094.4	0
10094.8	0		10094.8	0		10094.8	0		10094.8	0
10095.3	0		10095.3	0		10095.3	0		10095.3	0
10095.8	0		10095.8	0		10095.8	0		10095.8	0
10096.3	0		10096.3	0		10096.3	0		10096.3	0
10096.8	0		10096.8	0		10096.8	0		10096.8	0
10097.3	0		10097.3	0		10097.3	0		10097.3	0
10097.8	0		10097.8	0		10097.8	0		10097.8	0
10098.2	0		10098.2	0		10098.2	0		10098.2	0
10098.7	0		10098.7	0		10098.7	0		10098.7	0
10099.2	0		10099.2	0		10099.2	0		10099.2	0
10099.7	0		10099.7	0		10099.7	0		10099.7	0
10100.2	0		10100.2	0		10100.2	0		10100.2	0
10100.7	0		10100.7	0		10100.7	0		10100.7	0
10101.1	0		10101.1	0		10101.1	0		10101.1	0
10101.6	0		10101.6	0		10101.6	0		10101.6	0
10102.1	0		10102.1	0		10102.1	0		10102.1	0
10102.6	0		10102.6	0		10102.6	0		10102.6	0
10103.1	0		10103.1	0		10103.1	0		10103.1	0
10103.6	0		10103.6	0		10103.6	0		10103.6	0
10104.1	0		10104.1	0		10104.1	0		10104.1	0
10104.5	0		10104.5	0		10104.5	0		10104.5	0
10105	0		10105	0		10105	0		10105	0
10105.5	0		10105.5	0		10105.5	0		10105.5	0
10106	0		10106	0		10106	0		10106	0
10106.5	0		10106.5	0		10106.5	0		10106.5	0
10107	0		10107	0		10107	0		10107	0
10107.5	0		10107.5	0		10107.5	0		10107.5	0
10107.9	0		10107.9	0		10107.9	0		10107.9	0
10108.4	0		10108.4	0		10108.4	0		10108.4	0
10108.9	0		10108.9	0		10108.9	0		10108.9	0
10109.4	0		10109.4	0		10109.4	0		10109.4	0
10109.9	0		10109.9	0		10109.9	0		10109.9	0
10110.4	0		10110.4	0		10110.4	0		10110.4	0
10110.8	0		10110.8	0		10110.8	0		10110.8	0
10111.3	0		10111.3	0		10111.3	0		10111.3	0
10111.8	0		10111.8	0		10111.8	0		10111.8	0
10112.3	0		10112.3	0		10112.3	0		10112.3	0
10112.8	0		10112.8	0		10112.8	0		10112.8	0
10113.3	0		10113.3	0		10113.3	0		10113.3	0
10113.8	0		10113.8	0		10113.8	0		10113.8	0
10114.2	0		10114.2	0		10114.2	0		10114.2	0
10114.7	0		10114.7	0		10114.7	0		10114.7	0
10115.2	0		10115.2	0		10115.2	0		10115.2	0
10115.7	0		10115.7	0		10115.7	0		10115.7	0
10116.2	0		10116.2	0		10116.2	0		10116.2	0
10116.7	0		10116.7	0		10116.7	0		10116.7	0
10117.2	0		10117.2	0		10117.2	0		10117.2	0
10117.6	0		10117.6	0		10117.6	0		10117.6	0
10118.1	0		10118.1	0		10118.1	0		10118.1	0
10118.6	0		10118.6	0		10118.6	0		10118.6	0
10119.1	0		10119.1	0		10119.1	0		10119.1	0
10119.6	0		10119.6	0		10119.6	0		10119.6	0
10120.1	0		10120.1	0		10120.1	0		10120.1	0
10120.5	0		10120.5	0		10120.5	0		10120.5	0
10121	0		10121	0		10121	0		10121	0
10121.5	0		10121.5	0		10121.5	0		10121.5	0
10122	0		10122	0		10122	0		10122	0
10122.5	0		10122.5	0		10122.5	0		10122.5	0
10123	0		10123	0		10123	0		10123	0
10123.5	0		10123.5	0		10123.5	0		10123.5	0
10123.9	0		10123.9	0		10123.9	0		10123.9	0
10124.4	0		10124.4	0		10124.4	0		10124.4	0
10124.9	0		10124.9	0		10124.9	0		10124.9	0
10125.4	0		10125.4	0		10125.4	0		10125.4	0
10125.9	0		10125.9	0		10125.9	0		10125.9	0
10126.4	0		10126.4	0		10126.4	0		10126.4	0
10126.9	0		10126.9	0		10126.9	0		10126.9	0
10127.3	0		10127.3	0		10127.3	0		10127.3	0
10127.8	0		10127.8	0		10127.8	0		10127.8	0
10128.3	0		10128.3	0		10128.3	0		10128.3	0
10128.8	0		10128.8	0		10128.8	0		10128.8	0
10129.3	0		10129.3	0		10129.3	0		10129.3	0
10129.8	0		10129.8	0		10129.8	0		10129.8	0
10130.3	0		10130.3	0		10130.3	0		10130.3	0
10130.7	0		10130.7	0		10130.7	0		10130.7	0
10131.2	0		10131.2	0		10131.2	0		10131.2	0
10131.7	0		10131.7	0		10131.7	0		10131.7	0
10132.2	0		10132.2	0		10132.2	0		10132.2	0
10132.7	0		10132.7	0		10132.7	0		10132.7	0
10133.2	0		10133.2	0		10133.2	0		10133.2	0
10133.7	0		10133.7	0		10133.7	0		10133.7	0
10134.1	0		10134.1	0		10134.1	0		10134.1	0
10134.6	0		10134.6	0		10134.6	0		10134.6	0
10135.1	0		10135.1	0		10135.1	0		10135.1	0
10135.6	0		10135.6	0		10135.6	0		10135.6	0
10136.1	0		10136.1	0		10136.1	0		10136.1	0
10136.6	0		10136.6	0		10136.6	0		10136.6	0
10137.1	0		10137.1	0		10137.1	0		10137.1	0
10137.5	0		10137.5	0		10137.5	0		10137.5	0
10138	0		10138	0		10138	0		10138	0
10138.5	0		10138.5	0		10138.5	0		10138.5	0
10139	0		10139	0		10139	0		10139	0
10139.5	0		10139.5	0		10139.5	0		10139.5	0
10140	0		10140	0		10140	0		10140	0
10140.5	0		10140.5	0		10140.5	0		10140.5	0
10140.9	0		10140.9	0		10140.9	0		10140.9	0
10141.4	0		10141.4	0		10141.4	0		10141.4	0
10141.9	0		10141.9	0		10141.9	0		10141.9	0
10142.4	0		10142.4	0		10142.4	0		10142.4	0
10142.9	0		10142.9	0		10142.9	0		10142.9	0
10143.4	0		10143.4	0		10143.4	0		10143.4	0
10143.9	0		10143.9	0		10143.9	0		10143.9	0
10144.3	0		10144.3	0		10144.3	0		10144.3	0
10144.8	0		10144.8	0		10144.8	0		10144.8	0
10145.3	0		10145.3	0		10145.3	0		10145.3	0
10145.8	0		10145.8	0		10145.8	0		10145.8	0
10146.3	0		10146.3	0		10146.3	0		10146.3	0
10146.8	0		10146.8	0		10146.8	0		10146.8	0
10147.3	0		10147.3	0		10147.3	0		10147.3	0
10147.7	0		10147.7	0		10147.7	0		10147.7	0
10148.2	0		10148.2	0		10148.2	0		10148.2	0
10148.7	0		10148.7	0		10148.7	0		10148.7	0
10149.2	0		10149.2	0		10149.2	0		10149.2	0
10149.7	0		10149.7	0		10149.7	0		10149.7	0
10150.2	0		10150.2	0		10150.2	0		10150.2	0
10150.7	0		10150.7	0		10150.7	0		10150.7	0
10151.1	0		10151.1	0		10151.1	0		10151.1	0
10151.6	0		10151.6	0		10151.6	0		10151.6	0
10152.1	0		10152.1	0		10152.1	0		10152.1	0
10152.6	0		10152.6	0		10152.6	0		10152.6	0
10153.1	0		10153.1	0		10153.1	0		10153.1	0
10153.6	0		10153.6	0		10153.6	0		10153.6	0
10154.1	0		10154.1	0		10154.1	0		10154.1	0
10154.5	0		10154.5	0		10154.5	0		10154.5	0
10155	0		10155	0		10155	0		10155	0
10155.5	0		10155.5	0		10155.5	0		10155.5	0
10156	0		10156	0		10156	0		10156	0
10156.5	0		10156.5	0		10156.5	0		10156.5	0
10157	0		10157	0		10157	0		10157	0
10157.5	0		10157.5	0		10157.5	0		10157.5	0
10157.9	0		10157.9	0		10157.9	0		10157.9	0
10158.4	0		10158.4	0		10158.4	0		10158.4	0
10158.9	0		10158.9	0		10158.9	0		10158.9	0
10159.4	0		10159.4	0		10159.4	0		10159.4	0
10159.9	0		10159.9	0		10159.9	0		10159.9	0
10160.4	0		10160.4	0		10160.4	0		10160.4	0
10160.9	0		10160.9	0		10160.9	0		10160.9	0
10161.3	0		10161.3	0		10161.3	0		10161.3	0
10161.8	0		10161.8	0		10161.8	0		10161.8	0
10162.3	0		10162.3	0		10162.3	0		10162.3	0
10162.8	0		10162.8	0		10162.8	0		10162.8	0
10163.3	0		10163.3	0		10163.3	0		10163.3	0
10163.8	0		10163.8	0		10163.8	0		10163.8	0
10164.3	0		10164.3	0		10164.3	0		10164.3	0
10164.8	0		10164.8	0		10164.8	0		10164.8	0
10165.2	0		10165.2	0		10165.2	0		10165.2	0
10165.7	0		10165.7	0		10165.7	0		10165.7	0
10166.2	0		10166.2	0		10166.2	0		10166.2	0
10166.7	0		10166.7	0		10166.7	0		10166.7	0
10167.2	0		10167.2	0		10167.2	0		10167.2	0
10167.7	0		10167.7	0		10167.7	0		10167.7	0
10168.2	0		10168.2	0		10168.2	0		10168.2	0
10168.6	0		10168.6	0		10168.6	0		10168.6	0
10169.1	0		10169.1	0		10169.1	0		10169.1	0
10169.6	0		10169.6	0		10169.6	0		10169.6	0
10170.1	0		10170.1	0		10170.1	0		10170.1	0
10170.6	0		10170.6	0		10170.6	0		10170.6	0
10171.1	0		10171.1	0		10171.1	0		10171.1	0
10171.6	0		10171.6	0		10171.6	0		10171.6	0
10172	0		10172	0		10172	0		10172	0
10172.5	0		10172.5	0		10172.5	0		10172.5	0
10173	0		10173	0		10173	0		10173	0
10173.5	0		10173.5	0		10173.5	0		10173.5	0
10174	0		10174	0		10174	0		10174	0
10174.5	0		10174.5	0		10174.5	0		10174.5	0
10175	0		10175	0		10175	0		10175	0
10175.5	0		10175.5	0		10175.5	0		10175.5	0
10175.9	0		10175.9	0		10175.9	0		10175.9	0
10176.4	0		10176.4	0		10176.4	0		10176.4	0
10176.9	0		10176.9	0		10176.9	0		10176.9	0
10177.4	0		10177.4	0		10177.4	0		10177.4	0
10177.9	0		10177.9	0		10177.9	0		10177.9	0
10178.4	0		10178.4	0		10178.4	0		10178.4	0
10178.9	0		10178.9	0		10178.9	0		10178.9	0
10179.3	0		10179.3	0		10179.3	0		10179.3	0
10179.8	0		10179.8	0		10179.8	0		10179.8	0
10180.3	0		10180.3	0		10180.3	0		10180.3	0
10180.8	0		10180.8	0		10180.8	0		10180.8	0
10181.3	0		10181.3	0		10181.3	0		10181.3	0
10181.8	0		10181.8	0		10181.8	0		10181.8	0
10182.3	0		10182.3	0		10182.3	0		10182.3	0
10182.8	0		10182.8	0		10182.8	0		10182.8	0
10183.2	0		10183.2	0		10183.2	0		10183.2	0
10183.7	0		10183.7	0		10183.7	0		10183.7	0
10184.2	0		10184.2	0		10184.2	0		10184.2	0
10184.7	0		10184.7	0		10184.7	0		10184.7	0
10185.2	0		10185.2	0		10185.2	0		10185.2	0
10185.7	0		10185.7	0		10185.7	0		10185.7	0
10186.2	0		10186.2	0		10186.2	0		10186.2	0
10186.6	0		10186.6	0		10186.6	0		10186.6	0
10187.1	0		10187.1	0		10187.1	0		10187.1	0
10187.6	0		10187.6	0		10187.6	0		10187.6	0
10188.1	0		10188.1	0		10188.1	0		10188.1	0
10188.6	0		10188.6	0		10188.6	0		10188.6	0
10189.1	0		10189.1	0		10189.1	0		10189.1	0
10189.6	0		10189.6	0		10189.6	0		10189.6	0
10190.1	0		10190.1	0		10190.1	0		10190.1	0
10190.5	0		10190.5	0		10190.5	0		10190.5	0
10191	0		10191	0		10191	0		10191	0
10191.5	0		10191.5	0		10191.5	0		10191.5	0
10192	0		10192	0		10192	0		10192	0
10192.5	0		10192.5	0		10192.5	0		10192.5	0
10193	0		10193	0		10193	0		10193	0
10193.5	0		10193.5	0		10193.5	0		10193.5	0
10194	0		10194	0		10194	0		10194	0
10194.4	0		10194.4	0		10194.4	0		10194.4	0
10194.9	0		10194.9	0		10194.9	0		10194.9	0
10195.4	0		10195.4	0		10195.4	0		10195.4	0
10195.9	0		10195.9	0		10195.9	0		10195.9	0
10196.4	0		10196.4	0		10196.4	0		10196.4	0
10196.9	0		10196.9	0		10196.9	0		10196.9	0
10197.4	0		10197.4	0		10197.4	0		10197.4	0
10197.8	0		10197.8	0		10197.8	0		10197.8	0
10198.3	0		10198.3	0		10198.3	0		10198.3	0
10198.8	0		10198.8	0		10198.8	0		10198.8	0
10199.3	0		10199.3	0		10199.3	0		10199.3	0
10199.8	0		10199.8	0		10199.8	0		10199.8	0
10200.3	0		10200.3	0		10200.3	0		10200.3	0
10200.8	0		10200.8	0		10200.8	0		10200.8	0
10201.3	0		10201.3	0		10201.3	0		10201.3	0
10201.7	0		10201.7	0		10201.7	0		10201.7	0
10202.2	0		10202.2	0		10202.2	0		10202.2	0
10202.7	0		10202.7	0		10202.7	0		10202.7	0
10203.2	0		10203.2	0		10203.2	0		10203.2	0
10203.7	0		10203.7	0		10203.7	0		10203.7	0
10204.2	0		10204.2	0		10204.2	0		10204.2	0
10204.7	0		10204.7	0		10204.7	0		10204.7	0
10205.2	0		10205.2	0		10205.2	0		10205.2	0
10205.6	0		10205.6	0		10205.6	0		10205.6	0
10206.1	0		10206.1	0		10206.1	0		10206.1	0
10206.6	0		10206.6	0		10206.6	0		10206.6	0
10207.1	0		10207.1	0		10207.1	0		10207.1	0
10207.6	0		10207.6	0		10207.6	0		10207.6	0
10208.1	0		10208.1	0		10208.1	0		10208.1	0
10208.6	0		10208.6	0		10208.6	0		10208.6	0
10209.1	0		10209.1	0		10209.1	0		10209.1	0
10209.5	0		10209.5	0		10209.5	0		10209.5	0
10210	0		10210	0		10210	0		10210	0
10210.5	0		10210.5	0		10210.5	0		10210.5	0
10211	0		10211	0		10211	0		10211	0
10211.5	0		10211.5	0		10211.5	0		10211.5	0
10212	0		10212	0		10212	0		10212	0
10212.5	0		10212.5	0		10212.5	0		10212.5	0
10213	0		10213	0		10213	0		10213	0
10213.4	0		10213.4	0		10213.4	0		10213.4	0
10213.9	0		10213.9	0		10213.9	0		10213.9	0
10214.4	0		10214.4	0		10214.4	0		10214.4	0
10214.9	0		10214.9	0		10214.9	0		10214.9	0
10215.4	0		10215.4	0		10215.4	0		10215.4	0
10215.9	0		10215.9	0		10215.9	0		10215.9	0
10216.4	0		10216.4	0		10216.4	0		10216.4	0
10216.9	0		10216.9	0		10216.9	0		10216.9	0
10217.3	0		10217.3	0		10217.3	0		10217.3	0
10217.8	0		10217.8	0		10217.8	0		10217.8	0
10218.3	0		10218.3	0		10218.3	0		10218.3	0
10218.8	0		10218.8	0		10218.8	0		10218.8	0
10219.3	0		10219.3	0		10219.3	0		10219.3	0
10219.8	0		10219.8	0		10219.8	0		10219.8	0
10220.3	0		10220.3	0		10220.3	0		10220.3	0
10220.8	0		10220.8	0		10220.8	0		10220.8	0
10221.2	0		10221.2	0		10221.2	0		10221.2	0
10221.7	0		10221.7	0		10221.7	0		10221.7	0
10222.2	0		10222.2	0		10222.2	0		10222.2	0
10222.7	0		10222.7	0		10222.7	0		10222.7	0
10223.2	0		10223.2	0		10223.2	0		10223.2	0
10223.7	0		10223.7	0		10223.7	0		10223.7	0
10224.2	0		10224.2	0		10224.2	0		10224.2	0
10224.7	0		10224.7	0		10224.7	0		10224.7	0
10225.1	0		10225.1	0		10225.1	0		10225.1	0
10225.6	0		10225.6	0		10225.6	0		10225.6	0
10226.1	0		10226.1	0		10226.1	0		10226.1	0
10226.6	0		10226.6	0		10226.6	0		10226.6	0
10227.1	0		10227.1	0		10227.1	0		10227.1	0
10227.6	0		10227.6	0		10227.6	0		10227.6	0
10228.1	0		10228.1	0		10228.1	0		10228.1	0
10228.6	0		10228.6	0		10228.6	0		10228.6	0
10229	0		10229	0		10229	0		10229	0
10229.5	0		10229.5	0		10229.5	0		10229.5	0
10230	0		10230	0		10230	1		10230	0
10230.5	0		10230.5	0		10230.5	1		10230.5	0
10231	0		10231	0		10231	1		10231	0
10231.5	0		10231.5	0		10231.5	0		10231.5	0
10232	0		10232	0		10232	0		10232	0
10232.5	0		10232.5	0		10232.5	0		10232.5	0
10233	0		10233	0		10233	0		10233	0
10233.4	0		10233.4	0		10233.4	0		10233.4	0
10233.9	0		10233.9	0		10233.9	0		10233.9	0
10234.4	0		10234.4	0		10234.4	0		10234.4	0
10234.9	0		10234.9	0		10234.9	0		10234.9	0
10235.4	0		10235.4	0		10235.4	0		10235.4	0
10235.9	0		10235.9	0		10235.9	0		10235.9	0
10236.4	0		10236.4	0		10236.4	0		10236.4	0
10236.9	0		10236.9	0		10236.9	0		10236.9	0
10237.3	0		10237.3	0		10237.3	0		10237.3	0
10237.8	0		10237.8	0		10237.8	0		10237.8	0
10238.3	0		10238.3	0		10238.3	0		10238.3	0
10238.8	0		10238.8	0		10238.8	0		10238.8	0
10239.3	0		10239.3	0		10239.3	0		10239.3	0
10239.8	0		10239.8	0		10239.8	0		10239.8	0
10240.3	0		10240.3	0		10240.3	0		10240.3	0
10240.8	0		10240.8	0		10240.8	0		10240.8	0
10241.2	0		10241.2	0		10241.2	0		10241.2	0
10241.7	0		10241.7	0		10241.7	0		10241.7	0
10242.2	0		10242.2	0		10242.2	0		10242.2	0
10242.7	0		10242.7	0		10242.7	0		10242.7	0
10243.2	0		10243.2	0		10243.2	0		10243.2	0
10243.7	0		10243.7	0		10243.7	0		10243.7	0
10244.2	0		10244.2	0		10244.2	0		10244.2	0
10244.7	0		10244.7	0		10244.7	0		10244.7	0
10245.2	0		10245.2	0		10245.2	0		10245.2	0
10245.6	0		10245.6	0		10245.6	0		10245.6	0
10246.1	0		10246.1	0		10246.1	0		10246.1	0
10246.6	0		10246.6	0		10246.6	0		10246.6	0
10247.1	0		10247.1	0		10247.1	0		10247.1	0
10247.6	0		10247.6	0		10247.6	0		10247.6	0
10248.1	0		10248.1	0		10248.1	0		10248.1	0
10248.6	0		10248.6	0		10248.6	0		10248.6	0
10249.1	0		10249.1	0		10249.1	0		10249.1	0
10249.5	0		10249.5	0		10249.5	0		10249.5	0
10250	0		10250	0		10250	0		10250	0
10250.5	0		10250.5	0		10250.5	0		10250.5	0
10251	0		10251	0		10251	0		10251	0
10251.5	0		10251.5	0		10251.5	0		10251.5	0
10252	0		10252	0		10252	0		10252	0
10252.5	0		10252.5	0		10252.5	0		10252.5	0
10253	0		10253	0		10253	0		10253	0
10253.5	0		10253.5	0		10253.5	0		10253.5	0
10253.9	0		10253.9	0		10253.9	0		10253.9	0
10254.4	0		10254.4	0		10254.4	0		10254.4	0
10254.9	0		10254.9	0		10254.9	0		10254.9	0
10255.4	0		10255.4	0		10255.4	0		10255.4	0
10255.9	0		10255.9	0		10255.9	0		10255.9	0
10256.4	0		10256.4	0		10256.4	0		10256.4	0
10256.9	0		10256.9	0		10256.9	0		10256.9	0
10257.4	0		10257.4	0		10257.4	0		10257.4	0
10257.9	0		10257.9	0		10257.9	0		10257.9	0
10258.3	0		10258.3	0		10258.3	0		10258.3	0
10258.8	0		10258.8	0		10258.8	0		10258.8	0
10259.3	0		10259.3	0		10259.3	0		10259.3	0
10259.8	0		10259.8	0		10259.8	0		10259.8	0
10260.3	0		10260.3	0		10260.3	0		10260.3	0
10260.8	0		10260.8	0		10260.8	0		10260.8	0
10261.3	0		10261.3	0		10261.3	0		10261.3	0
10261.8	0		10261.8	0		10261.8	0		10261.8	0
10262.2	0		10262.2	0		10262.2	0		10262.2	0
10262.7	0		10262.7	0		10262.7	0		10262.7	0
10263.2	0		10263.2	0		10263.2	0		10263.2	0
10263.7	0		10263.7	0		10263.7	0		10263.7	0
10264.2	0		10264.2	0		10264.2	0		10264.2	0
10264.7	0		10264.7	0		10264.7	0		10264.7	0
10265.2	0		10265.2	0		10265.2	0		10265.2	0
10265.7	0		10265.7	0		10265.7	0		10265.7	0
10266.2	0		10266.2	0		10266.2	0		10266.2	0
10266.6	0		10266.6	0		10266.6	0		10266.6	0
10267.1	0		10267.1	0		10267.1	0		10267.1	0
10267.6	0		10267.6	0		10267.6	0		10267.6	0
10268.1	0		10268.1	0		10268.1	0		10268.1	0
10268.6	0		10268.6	0		10268.6	0		10268.6	0
10269.1	0		10269.1	0		10269.1	0		10269.1	0
10269.6	0		10269.6	0		10269.6	0		10269.6	0
10270.1	0		10270.1	0		10270.1	0		10270.1	0
10270.6	0		10270.6	0		10270.6	0		10270.6	0
10271	0		10271	0		10271	0		10271	0
10271.5	0		10271.5	0		10271.5	0		10271.5	0
10272	0		10272	0		10272	0		10272	0
10272.5	0		10272.5	0		10272.5	0		10272.5	0
10273	0		10273	0		10273	0		10273	0
10273.5	0		10273.5	0		10273.5	0		10273.5	0
10274	0		10274	0		10274	0		10274	0
10274.5	0		10274.5	0		10274.5	0		10274.5	0
10275	0		10275	0		10275	0		10275	0
10275.4	0		10275.4	0		10275.4	0		10275.4	0
10275.9	0		10275.9	0		10275.9	0		10275.9	0
10276.4	0		10276.4	0		10276.4	0		10276.4	0
10276.9	0		10276.9	0		10276.9	0		10276.9	0
10277.4	0		10277.4	0		10277.4	0		10277.4	0
10277.9	0		10277.9	0		10277.9	0		10277.9	0
10278.4	0		10278.4	0		10278.4	0		10278.4	0
10278.9	0		10278.9	0		10278.9	0		10278.9	0
10279.4	0		10279.4	0		10279.4	0		10279.4	0
10279.8	0		10279.8	0		10279.8	0		10279.8	0
10280.3	0		10280.3	0		10280.3	0		10280.3	0
10280.8	0		10280.8	0		10280.8	0		10280.8	0
10281.3	0		10281.3	0		10281.3	0		10281.3	0
10281.8	0		10281.8	0		10281.8	0		10281.8	0
10282.3	0		10282.3	0		10282.3	0		10282.3	0
10282.8	0		10282.8	0		10282.8	0		10282.8	0
10283.3	0		10283.3	0		10283.3	0		10283.3	0
10283.8	0		10283.8	0		10283.8	0		10283.8	0
10284.2	0		10284.2	0		10284.2	0		10284.2	0
10284.7	0		10284.7	0		10284.7	0		10284.7	0
10285.2	0		10285.2	0		10285.2	0		10285.2	0
10285.7	0		10285.7	0		10285.7	0		10285.7	0
10286.2	0		10286.2	0		10286.2	0		10286.2	0
10286.7	0		10286.7	0		10286.7	0		10286.7	0
10287.2	0		10287.2	0		10287.2	0		10287.2	0
10287.7	0		10287.7	0		10287.7	0		10287.7	0
10288.2	0		10288.2	0		10288.2	0		10288.2	0
10288.7	0		10288.7	0		10288.7	0		10288.7	0
10289.1	0		10289.1	0		10289.1	0		10289.1	0
10289.6	0		10289.6	0		10289.6	0		10289.6	0
10290.1	0		10290.1	0		10290.1	0		10290.1	0
10290.6	0		10290.6	0		10290.6	0		10290.6	0
10291.1	0		10291.1	0		10291.1	0		10291.1	0
10291.6	0		10291.6	0		10291.6	0		10291.6	0
10292.1	0		10292.1	0		10292.1	0		10292.1	0
10292.6	0		10292.6	0		10292.6	0		10292.6	0
10293.1	0		10293.1	0		10293.1	0		10293.1	0
10293.5	0		10293.5	0		10293.5	0		10293.5	0
10294	0		10294	0		10294	0		10294	0
10294.5	0		10294.5	0		10294.5	0		10294.5	0
10295	0		10295	0		10295	0		10295	0
10295.5	0		10295.5	0		10295.5	0		10295.5	0
10296	0		10296	0		10296	0		10296	0
10296.5	0		10296.5	0		10296.5	0		10296.5	0
10297	0		10297	0		10297	0		10297	0
10297.5	0		10297.5	0		10297.5	0		10297.5	0
10298	0		10298	0		10298	0		10298	0
10298.4	0		10298.4	0		10298.4	0		10298.4	0
10298.9	0		10298.9	0		10298.9	0		10298.9	0
10299.4	0		10299.4	0		10299.4	0		10299.4	0
10299.9	0		10299.9	0		10299.9	0		10299.9	0
10300.4	0		10300.4	0		10300.4	0		10300.4	0
10300.9	0		10300.9	0		10300.9	0		10300.9	0
10301.4	0		10301.4	0		10301.4	0		10301.4	0
10301.9	0		10301.9	0		10301.9	0		10301.9	0
10302.4	0		10302.4	0		10302.4	0		10302.4	0
10302.8	0		10302.8	0		10302.8	0		10302.8	0
10303.3	0		10303.3	0		10303.3	0		10303.3	0
10303.8	0		10303.8	0		10303.8	0		10303.8	0
10304.3	0		10304.3	0		10304.3	0		10304.3	0
10304.8	0		10304.8	0		10304.8	0		10304.8	0
10305.3	0		10305.3	0		10305.3	0		10305.3	0
10305.8	0		10305.8	0		10305.8	0		10305.8	0
10306.3	0		10306.3	0		10306.3	0		10306.3	0
10306.8	0		10306.8	0		10306.8	0		10306.8	0
10307.3	0		10307.3	0		10307.3	0		10307.3	0
10307.7	0		10307.7	0		10307.7	0		10307.7	0
10308.2	0		10308.2	0		10308.2	0		10308.2	0
10308.7	0		10308.7	0		10308.7	0		10308.7	0
10309.2	0		10309.2	0		10309.2	0		10309.2	0
10309.7	0		10309.7	0		10309.7	0		10309.7	0
10310.2	0		10310.2	0		10310.2	0		10310.2	1
10310.7	0		10310.7	0		10310.7	0		10310.7	1
10311.2	0		10311.2	0		10311.2	0		10311.2	1
10311.7	0		10311.7	0		10311.7	0		10311.7	1
10312.1	0		10312.1	0		10312.1	0		10312.1	1
10312.6	0		10312.6	0		10312.6	0		10312.6	1
10313.1	0		10313.1	0		10313.1	0		10313.1	1
10313.6	0		10313.6	0		10313.6	0		10313.6	1
10314.1	0		10314.1	0		10314.1	0		10314.1	1
10314.6	0		10314.6	0		10314.6	0		10314.6	0
10315.1	0		10315.1	0		10315.1	0		10315.1	0
10315.6	0		10315.6	0		10315.6	0		10315.6	0
10316.1	0		10316.1	0		10316.1	0		10316.1	0
10316.6	0		10316.6	0		10316.6	0		10316.6	0
10317	0		10317	0		10317	0		10317	0
10317.5	0		10317.5	0		10317.5	0		10317.5	0
10318	0		10318	0		10318	0		10318	0
10318.5	0		10318.5	0		10318.5	0		10318.5	0
10319	0		10319	0		10319	0		10319	0
10319.5	0		10319.5	0		10319.5	0		10319.5	0
10320	0		10320	0		10320	0		10320	0
10320.5	0		10320.5	0		10320.5	0		10320.5	0
10321	0		10321	0		10321	0		10321	0
10321.5	0		10321.5	0		10321.5	0		10321.5	0
10321.9	0		10321.9	0		10321.9	0		10321.9	0
10322.4	0		10322.4	0		10322.4	0		10322.4	0
10322.9	0		10322.9	0		10322.9	0		10322.9	0
10323.4	0		10323.4	0		10323.4	0		10323.4	0
10323.9	0		10323.9	0		10323.9	0		10323.9	0
10324.4	0		10324.4	0		10324.4	0		10324.4	0
10324.9	0		10324.9	0		10324.9	0		10324.9	0
10325.4	0		10325.4	0		10325.4	0		10325.4	0
10325.9	0		10325.9	0		10325.9	0		10325.9	0
10326.4	0		10326.4	0		10326.4	0		10326.4	0
10326.9	0		10326.9	0		10326.9	0		10326.9	0
10327.3	0		10327.3	0		10327.3	0		10327.3	0
10327.8	0		10327.8	0		10327.8	0		10327.8	0
10328.3	0		10328.3	0		10328.3	0		10328.3	0
10328.8	0		10328.8	0		10328.8	0		10328.8	0
10329.3	0		10329.3	0		10329.3	0		10329.3	0
10329.8	0		10329.8	0		10329.8	0		10329.8	0
10330.3	0		10330.3	0		10330.3	0		10330.3	0
10330.8	0		10330.8	0		10330.8	0		10330.8	0
10331.3	0		10331.3	0		10331.3	0		10331.3	0
10331.8	0		10331.8	0		10331.8	0		10331.8	0
10332.2	0		10332.2	0		10332.2	0		10332.2	0
10332.7	0		10332.7	0		10332.7	0		10332.7	0
10333.2	0		10333.2	0		10333.2	0		10333.2	0
10333.7	0		10333.7	0		10333.7	0		10333.7	0
10334.2	0		10334.2	0		10334.2	0		10334.2	0
10334.7	0		10334.7	0		10334.7	0		10334.7	0
10335.2	0		10335.2	0		10335.2	0		10335.2	0
10335.7	0		10335.7	0		10335.7	0		10335.7	0
10336.2	0		10336.2	0		10336.2	0		10336.2	0
10336.7	0		10336.7	0		10336.7	0		10336.7	0
10337.1	0		10337.1	0		10337.1	0		10337.1	0
10337.6	0		10337.6	0		10337.6	0		10337.6	0
10338.1	0		10338.1	0		10338.1	0		10338.1	0
10338.6	0		10338.6	0		10338.6	0		10338.6	0
10339.1	0		10339.1	0		10339.1	0		10339.1	0
10339.6	0		10339.6	0		10339.6	0		10339.6	0
10340.1	0		10340.1	0		10340.1	0		10340.1	0
10340.6	0		10340.6	0		10340.6	0		10340.6	0
10341.1	0		10341.1	0		10341.1	0		10341.1	0
10341.6	0		10341.6	0		10341.6	0		10341.6	0
10342.1	0		10342.1	0		10342.1	0		10342.1	0
10342.5	0		10342.5	0		10342.5	0		10342.5	0
10343	0		10343	0		10343	0		10343	0
10343.5	0		10343.5	0		10343.5	0		10343.5	0
10344	0		10344	0		10344	0		10344	0
10344.5	0		10344.5	0		10344.5	0		10344.5	0
10345	0		10345	0		10345	0		10345	0
10345.5	0		10345.5	0		10345.5	0		10345.5	0
10346	0		10346	0		10346	0		10346	0
10346.5	0		10346.5	0		10346.5	0		10346.5	0
10347	0		10347	0		10347	0		10347	0
10347.4	0		10347.4	0		10347.4	0		10347.4	0
10347.9	0		10347.9	0		10347.9	0		10347.9	0
10348.4	0		10348.4	0		10348.4	0		10348.4	0
10348.9	0		10348.9	0		10348.9	0		10348.9	0
10349.4	0		10349.4	0		10349.4	0		10349.4	0
10349.9	0		10349.9	0		10349.9	0		10349.9	0
10350.4	0		10350.4	0		10350.4	0		10350.4	0
10350.9	0		10350.9	0		10350.9	0		10350.9	0
10351.4	0		10351.4	0		10351.4	0		10351.4	0
10351.9	0		10351.9	0		10351.9	0		10351.9	0
10352.4	0		10352.4	0		10352.4	0		10352.4	0
10352.8	0		10352.8	0		10352.8	0		10352.8	0
10353.3	0		10353.3	0		10353.3	0		10353.3	0
10353.8	0		10353.8	0		10353.8	0		10353.8	0
10354.3	0		10354.3	0		10354.3	0		10354.3	0
10354.8	0		10354.8	0		10354.8	0		10354.8	0
10355.3	0		10355.3	0		10355.3	0		10355.3	0
10355.8	0		10355.8	0		10355.8	0		10355.8	0
10356.3	0		10356.3	0		10356.3	0		10356.3	0
10356.8	0		10356.8	0		10356.8	0		10356.8	0
10357.3	0		10357.3	0		10357.3	0		10357.3	0
10357.8	0		10357.8	0		10357.8	0		10357.8	0
10358.2	0		10358.2	0		10358.2	0		10358.2	0
10358.7	0		10358.7	0		10358.7	0		10358.7	0
10359.2	0		10359.2	1		10359.2	0		10359.2	0
10359.7	0		10359.7	1		10359.7	0		10359.7	0
10360.2	0		10360.2	2		10360.2	0		10360.2	0
10360.7	0		10360.7	2		10360.7	0		10360.7	0
10361.2	0		10361.2	2		10361.2	0		10361.2	0
10361.7	0		10361.7	2		10361.7	0		10361.7	0
10362.2	0		10362.2	3		10362.2	0		10362.2	0
10362.7	0		10362.7	2		10362.7	0		10362.7	0
10363.2	0		10363.2	2		10363.2	0		10363.2	0
10363.6	0		10363.6	2		10363.6	0		10363.6	0
10364.1	0		10364.1	1		10364.1	0		10364.1	0
10364.6	0		10364.6	1		10364.6	0		10364.6	0
10365.1	0		10365.1	0		10365.1	0		10365.1	0
10365.6	0		10365.6	0		10365.6	0		10365.6	0
10366.1	0		10366.1	0		10366.1	0		10366.1	0
10366.6	0		10366.6	0		10366.6	0		10366.6	0
10367.1	0		10367.1	0		10367.1	0		10367.1	0
10367.6	0		10367.6	0		10367.6	0		10367.6	0
10368.1	0		10368.1	0		10368.1	0		10368.1	0
10368.6	0		10368.6	0		10368.6	0		10368.6	0
10369	0		10369	0		10369	0		10369	0
10369.5	0		10369.5	0		10369.5	0		10369.5	0
10370	0		10370	0		10370	0		10370	0
10370.5	0		10370.5	0		10370.5	0		10370.5	0
10371	0		10371	0		10371	0		10371	0
10371.5	0		10371.5	0		10371.5	0		10371.5	0
10372	0		10372	0		10372	0		10372	0
10372.5	0		10372.5	0		10372.5	0		10372.5	0
10373	0		10373	0		10373	0		10373	0
10373.5	0		10373.5	0		10373.5	0		10373.5	0
10374	0		10374	0		10374	0		10374	0
10374.5	0		10374.5	0		10374.5	0		10374.5	0
10374.9	0		10374.9	0		10374.9	0		10374.9	0
10375.4	0		10375.4	0		10375.4	0		10375.4	0
10375.9	0		10375.9	0		10375.9	0		10375.9	0
10376.4	0		10376.4	0		10376.4	0		10376.4	0
10376.9	0		10376.9	0		10376.9	0		10376.9	0
10377.4	0		10377.4	0		10377.4	0		10377.4	0
10377.9	0		10377.9	0		10377.9	0		10377.9	0
10378.4	0		10378.4	0		10378.4	0		10378.4	0
10378.9	0		10378.9	0		10378.9	0		10378.9	0
10379.4	0		10379.4	0		10379.4	0		10379.4	0
10379.9	0		10379.9	0		10379.9	0		10379.9	0
10380.3	0		10380.3	0		10380.3	0		10380.3	0
10380.8	0		10380.8	0		10380.8	0		10380.8	0
10381.3	0		10381.3	0		10381.3	0		10381.3	0
10381.8	0		10381.8	0		10381.8	0		10381.8	0
10382.3	0		10382.3	0		10382.3	0		10382.3	0
10382.8	0		10382.8	0		10382.8	0		10382.8	0
10383.3	0		10383.3	0		10383.3	0		10383.3	0
10383.8	0		10383.8	0		10383.8	0		10383.8	0
10384.3	0		10384.3	0		10384.3	0		10384.3	0
10384.8	0		10384.8	0		10384.8	0		10384.8	0
10385.3	0		10385.3	0		10385.3	0		10385.3	0
10385.8	0		10385.8	0		10385.8	0		10385.8	0
10386.2	0		10386.2	0		10386.2	0		10386.2	0
10386.7	0		10386.7	0		10386.7	0		10386.7	0
10387.2	0		10387.2	0		10387.2	0		10387.2	0
10387.7	0		10387.7	0		10387.7	0		10387.7	0
10388.2	0		10388.2	0		10388.2	0		10388.2	0
10388.7	0		10388.7	0		10388.7	0		10388.7	0
10389.2	0		10389.2	0		10389.2	0		10389.2	0
10389.7	0		10389.7	0		10389.7	0		10389.7	0
10390.2	0		10390.2	0		10390.2	0		10390.2	0
10390.7	0		10390.7	0		10390.7	0		10390.7	0
10391.2	0		10391.2	0		10391.2	0		10391.2	0
10391.7	0		10391.7	0		10391.7	0		10391.7	0
10392.1	0		10392.1	0		10392.1	0		10392.1	0
10392.6	0		10392.6	0		10392.6	0		10392.6	0
10393.1	0		10393.1	0		10393.1	0		10393.1	0
10393.6	0		10393.6	0		10393.6	0		10393.6	0
10394.1	0		10394.1	0		10394.1	0		10394.1	0
10394.6	0		10394.6	0		10394.6	0		10394.6	0
10395.1	0		10395.1	0		10395.1	0		10395.1	0
10395.6	0		10395.6	0		10395.6	0		10395.6	0
10396.1	0		10396.1	0		10396.1	0		10396.1	0
10396.6	0		10396.6	0		10396.6	0		10396.6	0
10397.1	0		10397.1	0		10397.1	0		10397.1	0
10397.6	0		10397.6	0		10397.6	0		10397.6	0
10398	0		10398	0		10398	0		10398	0
10398.5	0		10398.5	0		10398.5	0		10398.5	0
10399	0		10399	0		10399	0		10399	0
10399.5	0		10399.5	0		10399.5	0		10399.5	0
10400	0		10400	0		10400	0		10400	0
10400.5	0		10400.5	0		10400.5	0		10400.5	0
10401	0		10401	0		10401	0		10401	0
10401.5	0		10401.5	0		10401.5	0		10401.5	0
10402	0		10402	0		10402	0		10402	0
10402.5	0		10402.5	0		10402.5	0		10402.5	0
10403	0		10403	0		10403	0		10403	0
10403.5	0		10403.5	0		10403.5	0		10403.5	0
10404	0		10404	0		10404	0		10404	0
10404.4	0		10404.4	0		10404.4	0		10404.4	0
10404.9	0		10404.9	0		10404.9	0		10404.9	0
10405.4	0		10405.4	0		10405.4	0		10405.4	0
10405.9	0		10405.9	0		10405.9	0		10405.9	0
10406.4	0		10406.4	0		10406.4	0		10406.4	0
10406.9	0		10406.9	0		10406.9	0		10406.9	0
10407.4	0		10407.4	0		10407.4	0		10407.4	0
10407.9	0		10407.9	0		10407.9	0		10407.9	0
10408.4	0		10408.4	0		10408.4	0		10408.4	0
10408.9	0		10408.9	0		10408.9	0		10408.9	0
10409.4	0		10409.4	0		10409.4	0		10409.4	0
10409.9	0		10409.9	0		10409.9	0		10409.9	0
10410.4	0		10410.4	0		10410.4	0		10410.4	0
10410.8	0		10410.8	0		10410.8	0		10410.8	0
10411.3	0		10411.3	0		10411.3	0		10411.3	0
10411.8	0		10411.8	0		10411.8	0		10411.8	0
10412.3	0		10412.3	0		10412.3	0		10412.3	0
10412.8	0		10412.8	0		10412.8	0		10412.8	0
10413.3	0		10413.3	0		10413.3	0		10413.3	0
10413.8	0		10413.8	0		10413.8	0		10413.8	0
10414.3	0		10414.3	0		10414.3	0		10414.3	0
10414.8	0		10414.8	0		10414.8	0		10414.8	0
10415.3	0		10415.3	0		10415.3	0		10415.3	0
10415.8	0		10415.8	0		10415.8	0		10415.8	0
10416.3	0		10416.3	0		10416.3	0		10416.3	0
10416.7	0		10416.7	0		10416.7	0		10416.7	0
10417.2	0		10417.2	0		10417.2	0		10417.2	0
10417.7	0		10417.7	0		10417.7	0		10417.7	0
10418.2	0		10418.2	0		10418.2	0		10418.2	0
10418.7	0		10418.7	0		10418.7	0		10418.7	0
10419.2	0		10419.2	0		10419.2	0		10419.2	0
10419.7	0		10419.7	0		10419.7	0		10419.7	0
10420.2	0		10420.2	0		10420.2	0		10420.2	0
10420.7	0		10420.7	0		10420.7	0		10420.7	0
10421.2	0		10421.2	0		10421.2	0		10421.2	0
10421.7	0		10421.7	0		10421.7	0		10421.7	0
10422.2	0		10422.2	0		10422.2	0		10422.2	0
10422.7	0		10422.7	0		10422.7	0		10422.7	0
10423.1	0		10423.1	0		10423.1	0		10423.1	0
10423.6	0		10423.6	0		10423.6	0		10423.6	0
10424.1	0		10424.1	0		10424.1	0		10424.1	0
10424.6	0		10424.6	0		10424.6	0		10424.6	0
10425.1	0		10425.1	0		10425.1	0		10425.1	0
10425.6	0		10425.6	0		10425.6	0		10425.6	0
10426.1	0		10426.1	0		10426.1	0		10426.1	0
10426.6	0		10426.6	0		10426.6	0		10426.6	0
10427.1	0		10427.1	0		10427.1	0		10427.1	0
10427.6	0		10427.6	0		10427.6	0		10427.6	0
10428.1	0		10428.1	0		10428.1	0		10428.1	0
10428.6	0		10428.6	0		10428.6	0		10428.6	0
10429.1	0		10429.1	0		10429.1	0		10429.1	0
10429.6	0		10429.6	0		10429.6	0		10429.6	0
10430	0		10430	0		10430	0		10430	0
10430.5	0		10430.5	0		10430.5	0		10430.5	0
10431	0		10431	0		10431	0		10431	0
10431.5	0		10431.5	0		10431.5	0		10431.5	0
10432	0		10432	0		10432	0		10432	0
10432.5	0		10432.5	0		10432.5	0		10432.5	0
10433	0		10433	0		10433	0		10433	0
10433.5	0		10433.5	0		10433.5	0		10433.5	0
10434	0		10434	0		10434	0		10434	0
10434.5	0		10434.5	0		10434.5	0		10434.5	0
10435	0		10435	0		10435	0		10435	0
10435.5	0		10435.5	0		10435.5	0		10435.5	0
10436	0		10436	0		10436	0		10436	0
10436.5	0		10436.5	0		10436.5	0		10436.5	0
10436.9	0		10436.9	0		10436.9	0		10436.9	0
10437.4	0		10437.4	0		10437.4	0		10437.4	0
10437.9	0		10437.9	0		10437.9	0		10437.9	0
10438.4	0		10438.4	0		10438.4	0		10438.4	0
10438.9	0		10438.9	0		10438.9	0		10438.9	0
10439.4	0		10439.4	0		10439.4	0		10439.4	0
10439.9	0		10439.9	0		10439.9	0		10439.9	0
10440.4	0		10440.4	0		10440.4	0		10440.4	0
10440.9	0		10440.9	0		10440.9	0		10440.9	0
10441.4	0		10441.4	0		10441.4	0		10441.4	0
10441.9	0		10441.9	0		10441.9	0		10441.9	0
10442.4	0		10442.4	0		10442.4	0		10442.4	0
10442.9	0		10442.9	0		10442.9	0		10442.9	0
10443.4	0		10443.4	0		10443.4	0		10443.4	0
10443.8	0		10443.8	0		10443.8	0		10443.8	0
10444.3	0		10444.3	0		10444.3	0		10444.3	0
10444.8	0		10444.8	0		10444.8	0		10444.8	0
10445.3	0		10445.3	0		10445.3	0		10445.3	0
10445.8	0		10445.8	0		10445.8	0		10445.8	0
10446.3	0		10446.3	0		10446.3	0		10446.3	0
10446.8	0		10446.8	0		10446.8	0		10446.8	0
10447.3	0		10447.3	0		10447.3	0		10447.3	0
10447.8	0		10447.8	0		10447.8	0		10447.8	0
10448.3	0		10448.3	0		10448.3	0		10448.3	0
10448.8	0		10448.8	0		10448.8	0		10448.8	0
10449.3	0		10449.3	0		10449.3	0		10449.3	0
10449.8	0		10449.8	0		10449.8	0		10449.8	0
10450.3	0		10450.3	0		10450.3	0		10450.3	0
10450.7	0		10450.7	0		10450.7	0		10450.7	0
10451.2	0		10451.2	0		10451.2	0		10451.2	0
10451.7	0		10451.7	0		10451.7	0		10451.7	0
10452.2	0		10452.2	0		10452.2	0		10452.2	0
10452.7	0		10452.7	0		10452.7	0		10452.7	0
10453.2	0		10453.2	0		10453.2	0		10453.2	0
10453.7	0		10453.7	0		10453.7	0		10453.7	0
10454.2	0		10454.2	0		10454.2	0		10454.2	0
10454.7	0		10454.7	0		10454.7	0		10454.7	0
10455.2	0		10455.2	0		10455.2	0		10455.2	0
10455.7	0		10455.7	0		10455.7	0		10455.7	0
10456.2	0		10456.2	0		10456.2	0		10456.2	0
10456.7	0		10456.7	0		10456.7	0		10456.7	0
10457.2	0		10457.2	0		10457.2	0		10457.2	0
10457.7	0		10457.7	0		10457.7	0		10457.7	0
10458.1	0		10458.1	0		10458.1	0		10458.1	0
10458.6	0		10458.6	0		10458.6	0		10458.6	0
10459.1	0		10459.1	0		10459.1	0		10459.1	0
10459.6	0		10459.6	0		10459.6	0		10459.6	0
10460.1	0		10460.1	0		10460.1	0		10460.1	0
10460.6	0		10460.6	0		10460.6	0		10460.6	0
10461.1	0		10461.1	0		10461.1	0		10461.1	0
10461.6	0		10461.6	0		10461.6	0		10461.6	0
10462.1	0		10462.1	0		10462.1	0		10462.1	0
10462.6	0		10462.6	0		10462.6	0		10462.6	0
10463.1	0		10463.1	0		10463.1	0		10463.1	0
10463.6	0		10463.6	0		10463.6	0		10463.6	0
10464.1	0		10464.1	0		10464.1	0		10464.1	0
10464.6	0		10464.6	0		10464.6	0		10464.6	0
10465.1	0		10465.1	0		10465.1	0		10465.1	0
10465.5	0		10465.5	0		10465.5	0		10465.5	0
10466	0		10466	0		10466	0		10466	0
10466.5	0		10466.5	0		10466.5	0		10466.5	0
10467	0		10467	0		10467	0		10467	0
10467.5	0		10467.5	0		10467.5	0		10467.5	0
10468	0		10468	0		10468	0		10468	0
10468.5	0		10468.5	0		10468.5	0		10468.5	0
10469	0		10469	0		10469	0		10469	0
10469.5	0		10469.5	0		10469.5	0		10469.5	0
10470	0		10470	0		10470	0		10470	0
10470.5	0		10470.5	0		10470.5	0		10470.5	0
10471	0		10471	0		10471	0		10471	0
10471.5	0		10471.5	0		10471.5	0		10471.5	0
10472	0		10472	0		10472	0		10472	0
10472.5	0		10472.5	0		10472.5	0		10472.5	0
10472.9	0		10472.9	0		10472.9	0		10472.9	0
10473.4	0		10473.4	0		10473.4	0		10473.4	0
10473.9	0		10473.9	0		10473.9	0		10473.9	0
10474.4	0		10474.4	0		10474.4	0		10474.4	0
10474.9	0		10474.9	0		10474.9	0		10474.9	0
10475.4	0		10475.4	0		10475.4	0		10475.4	0
10475.9	0		10475.9	0		10475.9	0		10475.9	0
10476.4	0		10476.4	0		10476.4	0		10476.4	0
10476.9	0		10476.9	0		10476.9	0		10476.9	0
10477.4	0		10477.4	0		10477.4	0		10477.4	0
10477.9	0		10477.9	0		10477.9	0		10477.9	0
10478.4	0		10478.4	0		10478.4	0		10478.4	0
10478.9	0		10478.9	0		10478.9	0		10478.9	0
10479.4	0		10479.4	0		10479.4	0		10479.4	0
10479.9	0		10479.9	0		10479.9	0		10479.9	0
10480.4	0		10480.4	0		10480.4	0		10480.4	0
10480.8	0		10480.8	0		10480.8	0		10480.8	0
10481.3	0		10481.3	0		10481.3	0		10481.3	0
10481.8	0		10481.8	0		10481.8	0		10481.8	0
10482.3	0		10482.3	0		10482.3	0		10482.3	0
10482.8	0		10482.8	0		10482.8	0		10482.8	0
10483.3	0		10483.3	0		10483.3	0		10483.3	0
10483.8	0		10483.8	0		10483.8	0		10483.8	0
10484.3	0		10484.3	0		10484.3	0		10484.3	0
10484.8	0		10484.8	0		10484.8	0		10484.8	0
10485.3	0		10485.3	0		10485.3	0		10485.3	0
10485.8	0		10485.8	0		10485.8	0		10485.8	0
10486.3	0		10486.3	0		10486.3	0		10486.3	0
10486.8	0		10486.8	0		10486.8	0		10486.8	0
10487.3	0		10487.3	0		10487.3	0		10487.3	0
10487.8	0		10487.8	0		10487.8	0		10487.8	0
10488.3	0		10488.3	0		10488.3	0		10488.3	0
10488.8	0		10488.8	0		10488.8	0		10488.8	0
10489.2	0		10489.2	1		10489.2	0		10489.2	0
10489.7	0		10489.7	1		10489.7	0		10489.7	0
10490.2	0		10490.2	1		10490.2	0		10490.2	0
10490.7	0		10490.7	1		10490.7	0		10490.7	0
10491.2	0		10491.2	0		10491.2	0		10491.2	0
10491.7	0		10491.7	0		10491.7	0		10491.7	0
10492.2	0		10492.2	0		10492.2	0		10492.2	0
10492.7	0		10492.7	0		10492.7	0		10492.7	0
10493.2	0		10493.2	0		10493.2	0		10493.2	0
10493.7	0		10493.7	0		10493.7	0		10493.7	0
10494.2	0		10494.2	0		10494.2	0		10494.2	0
10494.7	0		10494.7	0		10494.7	0		10494.7	0
10495.2	0		10495.2	0		10495.2	0		10495.2	0
10495.7	0		10495.7	0		10495.7	0		10495.7	0
10496.2	0		10496.2	0		10496.2	0		10496.2	0
10496.7	0		10496.7	0		10496.7	0		10496.7	0
10497.2	0		10497.2	0		10497.2	0		10497.2	0
10497.6	0		10497.6	0		10497.6	0		10497.6	0
10498.1	0		10498.1	0		10498.1	0		10498.1	0
10498.6	0		10498.6	0		10498.6	0		10498.6	0
10499.1	0		10499.1	0		10499.1	0		10499.1	0
10499.6	0		10499.6	0		10499.6	0		10499.6	0
10500.1	0		10500.1	0		10500.1	0		10500.1	0
10500.6	0		10500.6	0		10500.6	0		10500.6	0
10501.1	0		10501.1	0		10501.1	0		10501.1	0
10501.6	0		10501.6	0		10501.6	0		10501.6	0
10502.1	0		10502.1	0		10502.1	0		10502.1	0
10502.6	0		10502.6	0		10502.6	0		10502.6	0
10503.1	0		10503.1	0		10503.1	0		10503.1	0
10503.6	0		10503.6	0		10503.6	0		10503.6	0
10504.1	0		10504.1	0		10504.1	0		10504.1	0
10504.6	0		10504.6	0		10504.6	0		10504.6	0
10505.1	0		10505.1	0		10505.1	0		10505.1	0
10505.6	0		10505.6	0		10505.6	0		10505.6	0
10506	0		10506	0		10506	0		10506	0
10506.5	0		10506.5	0		10506.5	0		10506.5	0
10507	0		10507	0		10507	0		10507	0
10507.5	0		10507.5	0		10507.5	0		10507.5	0
10508	0		10508	0		10508	0		10508	0
10508.5	0		10508.5	0		10508.5	0		10508.5	0
10509	0		10509	0		10509	0		10509	0
10509.5	0		10509.5	0		10509.5	0		10509.5	0
10510	0		10510	0		10510	0		10510	0
10510.5	0		10510.5	0		10510.5	0		10510.5	0
10511	0		10511	0		10511	0		10511	0
10511.5	0		10511.5	0		10511.5	0		10511.5	0
10512	0		10512	0		10512	0		10512	0
10512.5	0		10512.5	0		10512.5	0		10512.5	0
10513	0		10513	0		10513	0		10513	0
10513.5	0		10513.5	0		10513.5	0		10513.5	0
10514	0		10514	0		10514	0		10514	0
10514.5	0		10514.5	0		10514.5	0		10514.5	0
10515	0		10515	0		10515	0		10515	0
10515.4	0		10515.4	0		10515.4	0		10515.4	0
10515.9	0		10515.9	0		10515.9	0		10515.9	0
10516.4	0		10516.4	0		10516.4	0		10516.4	0
10516.9	0		10516.9	0		10516.9	0		10516.9	0
10517.4	0		10517.4	0		10517.4	0		10517.4	0
10517.9	0		10517.9	0		10517.9	0		10517.9	0
10518.4	0		10518.4	0		10518.4	0		10518.4	0
10518.9	0		10518.9	0		10518.9	0		10518.9	0
10519.4	0		10519.4	0		10519.4	0		10519.4	0
10519.9	0		10519.9	0		10519.9	0		10519.9	0
10520.4	0		10520.4	0		10520.4	0		10520.4	0
10520.9	0		10520.9	0		10520.9	0		10520.9	0
10521.4	0		10521.4	0		10521.4	0		10521.4	0
10521.9	0		10521.9	0		10521.9	0		10521.9	0
10522.4	0		10522.4	0		10522.4	0		10522.4	0
10522.9	0		10522.9	0		10522.9	0		10522.9	0
10523.4	0		10523.4	0		10523.4	0		10523.4	0
10523.9	0		10523.9	0		10523.9	0		10523.9	0
10524.4	0		10524.4	0		10524.4	0		10524.4	0
10524.8	0		10524.8	0		10524.8	0		10524.8	0
10525.3	0		10525.3	0		10525.3	0		10525.3	0
10525.8	0		10525.8	0		10525.8	0		10525.8	0
10526.3	0		10526.3	0		10526.3	0		10526.3	0
10526.8	0		10526.8	0		10526.8	0		10526.8	0
10527.3	0		10527.3	0		10527.3	0		10527.3	0
10527.8	0		10527.8	0		10527.8	0		10527.8	0
10528.3	0		10528.3	0		10528.3	0		10528.3	0
10528.8	0		10528.8	0		10528.8	0		10528.8	0
10529.3	0		10529.3	0		10529.3	0		10529.3	0
10529.8	0		10529.8	0		10529.8	0		10529.8	0
10530.3	0		10530.3	0		10530.3	0		10530.3	0
10530.8	0		10530.8	0		10530.8	0		10530.8	0
10531.3	0		10531.3	0		10531.3	0		10531.3	0
10531.8	0		10531.8	0		10531.8	0		10531.8	0
10532.3	0		10532.3	0		10532.3	0		10532.3	0
10532.8	0		10532.8	0		10532.8	0		10532.8	0
10533.3	0		10533.3	0		10533.3	0		10533.3	0
10533.8	0		10533.8	0		10533.8	0		10533.8	0
10534.3	0		10534.3	0		10534.3	0		10534.3	0
10534.7	0		10534.7	0		10534.7	0		10534.7	0
10535.2	0		10535.2	0		10535.2	0		10535.2	0
10535.7	0		10535.7	0		10535.7	0		10535.7	0
10536.2	0		10536.2	0		10536.2	0		10536.2	0
10536.7	0		10536.7	0		10536.7	0		10536.7	0
10537.2	0		10537.2	0		10537.2	0		10537.2	0
10537.7	0		10537.7	0		10537.7	0		10537.7	0
10538.2	0		10538.2	0		10538.2	0		10538.2	0
10538.7	0		10538.7	0		10538.7	0		10538.7	0
10539.2	0		10539.2	0		10539.2	0		10539.2	0
10539.7	0		10539.7	0		10539.7	0		10539.7	0
10540.2	0		10540.2	0		10540.2	0		10540.2	0
10540.7	0		10540.7	0		10540.7	0		10540.7	0
10541.2	0		10541.2	0		10541.2	0		10541.2	0
10541.7	0		10541.7	0		10541.7	0		10541.7	0
10542.2	0		10542.2	0		10542.2	0		10542.2	0
10542.7	0		10542.7	0		10542.7	0		10542.7	0
10543.2	0		10543.2	0		10543.2	0		10543.2	0
10543.7	0		10543.7	0		10543.7	0		10543.7	0
10544.2	0		10544.2	0		10544.2	0		10544.2	0
10544.6	0		10544.6	0		10544.6	0		10544.6	0
10545.1	0		10545.1	0		10545.1	0		10545.1	0
10545.6	0		10545.6	0		10545.6	0		10545.6	0
10546.1	0		10546.1	0		10546.1	0		10546.1	0
10546.6	0		10546.6	0		10546.6	0		10546.6	0
10547.1	0		10547.1	0		10547.1	0		10547.1	0
10547.6	0		10547.6	0		10547.6	0		10547.6	0
10548.1	0		10548.1	0		10548.1	0		10548.1	0
10548.6	0		10548.6	0		10548.6	0		10548.6	0
10549.1	0		10549.1	0		10549.1	0		10549.1	0
10549.6	0		10549.6	0		10549.6	0		10549.6	0
10550.1	0		10550.1	0		10550.1	0		10550.1	0
10550.6	0		10550.6	0		10550.6	0		10550.6	0
10551.1	0		10551.1	0		10551.1	0		10551.1	0
10551.6	0		10551.6	0		10551.6	0		10551.6	0
10552.1	0		10552.1	0		10552.1	0		10552.1	0
10552.6	0		10552.6	0		10552.6	0		10552.6	0
10553.1	0		10553.1	0		10553.1	0		10553.1	0
10553.6	0		10553.6	0		10553.6	0		10553.6	0
10554.1	0		10554.1	0		10554.1	0		10554.1	0
10554.6	0		10554.6	0		10554.6	0		10554.6	0
10555.1	0		10555.1	0		10555.1	0		10555.1	0
10555.6	0		10555.6	0		10555.6	0		10555.6	0
10556	0		10556	0		10556	0		10556	0
10556.5	0		10556.5	0		10556.5	0		10556.5	0
10557	0		10557	0		10557	0		10557	0
10557.5	0		10557.5	0		10557.5	0		10557.5	0
10558	0		10558	0		10558	0		10558	0
10558.5	0		10558.5	0		10558.5	0		10558.5	0
10559	0		10559	0		10559	0		10559	0
10559.5	0		10559.5	0		10559.5	0		10559.5	0
10560	0		10560	0		10560	0		10560	0
10560.5	0		10560.5	0		10560.5	0		10560.5	0
10561	0		10561	0		10561	0		10561	0
10561.5	0		10561.5	0		10561.5	0		10561.5	0
10562	0		10562	0		10562	0		10562	0
10562.5	0		10562.5	0		10562.5	0		10562.5	0
10563	0		10563	0		10563	0		10563	0
10563.5	0		10563.5	0		10563.5	0		10563.5	0
10564	0		10564	0		10564	0		10564	0
10564.5	0		10564.5	0		10564.5	0		10564.5	0
10565	0		10565	0		10565	0		10565	0
10565.5	0		10565.5	0		10565.5	0		10565.5	0
10566	0		10566	0		10566	0		10566	0
10566.5	0		10566.5	0		10566.5	0		10566.5	0
10567	0		10567	0		10567	0		10567	0
10567.4	0		10567.4	0		10567.4	0		10567.4	0
10567.9	0		10567.9	0		10567.9	0		10567.9	0
10568.4	0		10568.4	0		10568.4	0		10568.4	0
10568.9	0		10568.9	0		10568.9	0		10568.9	0
10569.4	0		10569.4	0		10569.4	0		10569.4	0
10569.9	0		10569.9	0		10569.9	0		10569.9	0
10570.4	0		10570.4	0		10570.4	0		10570.4	0
10570.9	0		10570.9	0		10570.9	0		10570.9	0
10571.4	0		10571.4	0		10571.4	0		10571.4	0
10571.9	0		10571.9	0		10571.9	0		10571.9	0
10572.4	0		10572.4	0		10572.4	0		10572.4	0
10572.9	0		10572.9	0		10572.9	0		10572.9	0
10573.4	0		10573.4	0		10573.4	0		10573.4	0
10573.9	0		10573.9	0		10573.9	0		10573.9	0
10574.4	0		10574.4	0		10574.4	0		10574.4	0
10574.9	0		10574.9	0		10574.9	0		10574.9	0
10575.4	0		10575.4	0		10575.4	0		10575.4	0
10575.9	0		10575.9	0		10575.9	0		10575.9	0
10576.4	0		10576.4	0		10576.4	0		10576.4	0
10576.9	0		10576.9	0		10576.9	0		10576.9	0
10577.4	0		10577.4	0		10577.4	0		10577.4	0
10577.9	0		10577.9	0		10577.9	0		10577.9	0
10578.4	0		10578.4	0		10578.4	0		10578.4	0
10578.9	0		10578.9	0		10578.9	0		10578.9	0
10579.4	0		10579.4	0		10579.4	0		10579.4	0
10579.8	0		10579.8	0		10579.8	0		10579.8	0
10580.3	0		10580.3	0		10580.3	0		10580.3	0
10580.8	0		10580.8	0		10580.8	0		10580.8	0
10581.3	0		10581.3	0		10581.3	0		10581.3	0
10581.8	0		10581.8	0		10581.8	0		10581.8	0
10582.3	0		10582.3	0		10582.3	0		10582.3	0
10582.8	0		10582.8	0		10582.8	0		10582.8	0
10583.3	0		10583.3	0		10583.3	0		10583.3	0
10583.8	0		10583.8	0		10583.8	0		10583.8	0
10584.3	0		10584.3	0		10584.3	0		10584.3	0
10584.8	0		10584.8	0		10584.8	0		10584.8	0
10585.3	0		10585.3	0		10585.3	0		10585.3	0
10585.8	0		10585.8	0		10585.8	0		10585.8	0
10586.3	0		10586.3	0		10586.3	0		10586.3	0
10586.8	0		10586.8	0		10586.8	0		10586.8	0
10587.3	0		10587.3	0		10587.3	0		10587.3	0
10587.8	0		10587.8	0		10587.8	0		10587.8	0
10588.3	0		10588.3	0		10588.3	0		10588.3	0
10588.8	0		10588.8	0		10588.8	0		10588.8	0
10589.3	0		10589.3	0		10589.3	0		10589.3	0
10589.8	0		10589.8	0		10589.8	0		10589.8	0
10590.3	0		10590.3	0		10590.3	0		10590.3	0
10590.8	0		10590.8	0		10590.8	0		10590.8	0
10591.3	0		10591.3	0		10591.3	0		10591.3	0
10591.8	0		10591.8	0		10591.8	0		10591.8	0
10592.3	0		10592.3	0		10592.3	0		10592.3	0
10592.8	0		10592.8	0		10592.8	0		10592.8	0
10593.2	0		10593.2	0		10593.2	0		10593.2	0
10593.7	0		10593.7	0		10593.7	0		10593.7	0
10594.2	0		10594.2	0		10594.2	0		10594.2	0
10594.7	0		10594.7	0		10594.7	0		10594.7	0
10595.2	0		10595.2	0		10595.2	0		10595.2	0
10595.7	0		10595.7	0		10595.7	0		10595.7	0
10596.2	0		10596.2	0		10596.2	0		10596.2	0
10596.7	0		10596.7	0		10596.7	0		10596.7	0
10597.2	0		10597.2	0		10597.2	0		10597.2	0
10597.7	0		10597.7	0		10597.7	0		10597.7	0
10598.2	0		10598.2	0		10598.2	0		10598.2	0
10598.7	0		10598.7	0		10598.7	0		10598.7	0
10599.2	0		10599.2	0		10599.2	0		10599.2	0
10599.7	0		10599.7	0		10599.7	0		10599.7	0
10600.2	0		10600.2	0		10600.2	0		10600.2	0
10600.7	0		10600.7	0		10600.7	0		10600.7	0
10601.2	0		10601.2	0		10601.2	0		10601.2	0
10601.7	0		10601.7	0		10601.7	0		10601.7	0
10602.2	0		10602.2	0		10602.2	0		10602.2	0
10602.7	0		10602.7	0		10602.7	0		10602.7	0
10603.2	0		10603.2	0		10603.2	0		10603.2	0
10603.7	0		10603.7	0		10603.7	0		10603.7	0
10604.2	0		10604.2	0		10604.2	0		10604.2	0
10604.7	0		10604.7	0		10604.7	0		10604.7	0
10605.2	0		10605.2	0		10605.2	0		10605.2	0
10605.7	0		10605.7	0		10605.7	0		10605.7	0
10606.2	0		10606.2	0		10606.2	0		10606.2	0
10606.7	0		10606.7	0		10606.7	0		10606.7	0
10607.2	0		10607.2	0		10607.2	0		10607.2	0
10607.7	0		10607.7	0		10607.7	0		10607.7	0
10608.1	0		10608.1	0		10608.1	0		10608.1	0
10608.6	0		10608.6	0		10608.6	0		10608.6	0
10609.1	0		10609.1	0		10609.1	0		10609.1	0
10609.6	0		10609.6	0		10609.6	0		10609.6	0
10610.1	0		10610.1	0		10610.1	0		10610.1	0
10610.6	0		10610.6	0		10610.6	0		10610.6	0
10611.1	0		10611.1	0		10611.1	0		10611.1	0
10611.6	0		10611.6	0		10611.6	0		10611.6	0
10612.1	0		10612.1	0		10612.1	0		10612.1	0
10612.6	0		10612.6	0		10612.6	0		10612.6	0
10613.1	0		10613.1	0		10613.1	0		10613.1	0
10613.6	0		10613.6	0		10613.6	0		10613.6	0
10614.1	0		10614.1	0		10614.1	0		10614.1	0
10614.6	0		10614.6	0		10614.6	0		10614.6	0
10615.1	0		10615.1	0		10615.1	0		10615.1	0
10615.6	0		10615.6	0		10615.6	0		10615.6	0
10616.1	0		10616.1	0		10616.1	0		10616.1	0
10616.6	0		10616.6	0		10616.6	0		10616.6	0
10617.1	0		10617.1	0		10617.1	0		10617.1	0
10617.6	0		10617.6	0		10617.6	0		10617.6	0
10618.1	0		10618.1	0		10618.1	0		10618.1	0
10618.6	0		10618.6	0		10618.6	0		10618.6	0
10619.1	0		10619.1	0		10619.1	0		10619.1	0
10619.6	0		10619.6	0		10619.6	0		10619.6	0
10620.1	0		10620.1	0		10620.1	0		10620.1	0
10620.6	0		10620.6	0		10620.6	0		10620.6	0
10621.1	0		10621.1	0		10621.1	0		10621.1	0
10621.6	0		10621.6	0		10621.6	0		10621.6	0
10622.1	0		10622.1	0		10622.1	0		10622.1	0
10622.6	0		10622.6	0		10622.6	0		10622.6	0
10623.1	0		10623.1	0		10623.1	0		10623.1	0
10623.6	0		10623.6	0		10623.6	0		10623.6	0
10624.1	0		10624.1	0		10624.1	0		10624.1	0
10624.6	0		10624.6	0		10624.6	0		10624.6	0
10625	0		10625	0		10625	0		10625	0
10625.5	0		10625.5	0		10625.5	0		10625.5	0
10626	0		10626	0		10626	0		10626	0
10626.5	0		10626.5	0		10626.5	0		10626.5	0
10627	0		10627	0		10627	0		10627	0
10627.5	0		10627.5	0		10627.5	0		10627.5	0
10628	0		10628	0		10628	0		10628	0
10628.5	0		10628.5	0		10628.5	0		10628.5	0
10629	0		10629	0		10629	0		10629	0
10629.5	0		10629.5	0		10629.5	0		10629.5	0
10630	0		10630	0		10630	0		10630	0
10630.5	0		10630.5	0		10630.5	0		10630.5	0
10631	0		10631	0		10631	0		10631	0
10631.5	0		10631.5	0		10631.5	0		10631.5	0
10632	0		10632	0		10632	0		10632	0
10632.5	0		10632.5	0		10632.5	0		10632.5	0
10633	0		10633	0		10633	0		10633	0
10633.5	0		10633.5	0		10633.5	0		10633.5	0
10634	0		10634	0		10634	0		10634	0
10634.5	0		10634.5	0		10634.5	0		10634.5	0
10635	0		10635	0		10635	0		10635	0
10635.5	0		10635.5	0		10635.5	0		10635.5	0
10636	0		10636	0		10636	0		10636	0
10636.5	0		10636.5	0		10636.5	0		10636.5	0
10637	0		10637	0		10637	0		10637	0
10637.5	0		10637.5	0		10637.5	0		10637.5	0
10638	0		10638	0		10638	0		10638	0
10638.5	0		10638.5	0		10638.5	0		10638.5	0
10639	0		10639	0		10639	0		10639	0
10639.5	0		10639.5	0		10639.5	0		10639.5	0
10640	0		10640	0		10640	0		10640	0
10640.5	0		10640.5	0		10640.5	0		10640.5	0
10641	0		10641	0		10641	0		10641	0
10641.5	0		10641.5	0		10641.5	0		10641.5	0
10642	0		10642	0		10642	0		10642	0
10642.5	0		10642.5	0		10642.5	0		10642.5	0
10643	0		10643	0		10643	0		10643	0
10643.5	0		10643.5	0		10643.5	0		10643.5	0
10644	0		10644	0		10644	0		10644	0
10644.5	0		10644.5	0		10644.5	0		10644.5	0
10644.9	0		10644.9	0		10644.9	0		10644.9	0
10645.4	0		10645.4	0		10645.4	0		10645.4	0
10645.9	0		10645.9	0		10645.9	0		10645.9	0
10646.4	0		10646.4	0		10646.4	0		10646.4	0
10646.9	0		10646.9	0		10646.9	0		10646.9	0
10647.4	0		10647.4	0		10647.4	0		10647.4	0
10647.9	0		10647.9	0		10647.9	0		10647.9	0
10648.4	0		10648.4	0		10648.4	0		10648.4	0
10648.9	0		10648.9	0		10648.9	0		10648.9	0
10649.4	0		10649.4	0		10649.4	0		10649.4	0
10649.9	0		10649.9	0		10649.9	0		10649.9	0
10650.4	0		10650.4	0		10650.4	0		10650.4	0
10650.9	0		10650.9	0		10650.9	0		10650.9	0
10651.4	0		10651.4	0		10651.4	0		10651.4	0
10651.9	0		10651.9	0		10651.9	0		10651.9	0
10652.4	0		10652.4	0		10652.4	0		10652.4	0
10652.9	0		10652.9	0		10652.9	0		10652.9	0
10653.4	0		10653.4	0		10653.4	0		10653.4	0
10653.9	0		10653.9	0		10653.9	0		10653.9	0
10654.4	0		10654.4	0		10654.4	0		10654.4	0
10654.9	0		10654.9	0		10654.9	0		10654.9	0
10655.4	0		10655.4	0		10655.4	0		10655.4	0
10655.9	0		10655.9	0		10655.9	0		10655.9	0
10656.4	0		10656.4	0		10656.4	0		10656.4	0
10656.9	0		10656.9	0		10656.9	0		10656.9	0
10657.4	0		10657.4	0		10657.4	0		10657.4	0
10657.9	0		10657.9	0		10657.9	0		10657.9	0
10658.4	0		10658.4	0		10658.4	0		10658.4	0
10658.9	0		10658.9	0		10658.9	0		10658.9	0
10659.4	0		10659.4	0		10659.4	0		10659.4	0
10659.9	0		10659.9	0		10659.9	0		10659.9	0
10660.4	0		10660.4	0		10660.4	0		10660.4	0
10660.9	0		10660.9	0		10660.9	0		10660.9	0
10661.4	0		10661.4	0		10661.4	0		10661.4	0
10661.9	0		10661.9	0		10661.9	0		10661.9	0
10662.4	0		10662.4	0		10662.4	0		10662.4	0
10662.9	0		10662.9	0		10662.9	0		10662.9	0
10663.4	0		10663.4	0		10663.4	0		10663.4	0
10663.9	0		10663.9	0		10663.9	0		10663.9	0
10664.4	0		10664.4	0		10664.4	0		10664.4	0
10664.9	0		10664.9	0		10664.9	0		10664.9	0
10665.4	0		10665.4	0		10665.4	0		10665.4	0
10665.9	0		10665.9	0		10665.9	0		10665.9	0
10666.4	0		10666.4	0		10666.4	0		10666.4	0
10666.9	0		10666.9	0		10666.9	0		10666.9	0
10667.4	0		10667.4	0		10667.4	0		10667.4	0
10667.9	0		10667.9	0		10667.9	0		10667.9	0
10668.4	0		10668.4	0		10668.4	0		10668.4	0
10668.9	0		10668.9	0		10668.9	0		10668.9	0
10669.3	0		10669.3	0		10669.3	0		10669.3	0
10669.8	0		10669.8	0		10669.8	0		10669.8	0
10670.3	0		10670.3	0		10670.3	0		10670.3	0
10670.8	0		10670.8	0		10670.8	0		10670.8	0
10671.3	0		10671.3	0		10671.3	0		10671.3	0
10671.8	0		10671.8	0		10671.8	0		10671.8	0
10672.3	0		10672.3	0		10672.3	0		10672.3	0
10672.8	0		10672.8	0		10672.8	0		10672.8	0
10673.3	0		10673.3	0		10673.3	0		10673.3	0
10673.8	0		10673.8	0		10673.8	0		10673.8	0
10674.3	0		10674.3	0		10674.3	0		10674.3	0
10674.8	0		10674.8	0		10674.8	0		10674.8	0
10675.3	0		10675.3	0		10675.3	0		10675.3	0
10675.8	0		10675.8	0		10675.8	0		10675.8	0
10676.3	0		10676.3	0		10676.3	0		10676.3	0
10676.8	0		10676.8	0		10676.8	0		10676.8	0
10677.3	0		10677.3	0		10677.3	0		10677.3	0
10677.8	0		10677.8	0		10677.8	0		10677.8	0
10678.3	0		10678.3	0		10678.3	0		10678.3	0
10678.8	0		10678.8	0		10678.8	0		10678.8	0
10679.3	0		10679.3	0		10679.3	0		10679.3	0
10679.8	0		10679.8	0		10679.8	0		10679.8	0
10680.3	0		10680.3	0		10680.3	0		10680.3	0
10680.8	0		10680.8	0		10680.8	0		10680.8	1
10681.3	0		10681.3	0		10681.3	0		10681.3	1
10681.8	0		10681.8	0		10681.8	0		10681.8	1
10682.3	0		10682.3	0		10682.3	0		10682.3	1
10682.8	0		10682.8	0		10682.8	0		10682.8	1
10683.3	0		10683.3	0		10683.3	0		10683.3	1
10683.8	0		10683.8	0		10683.8	0		10683.8	1
10684.3	0		10684.3	0		10684.3	0		10684.3	0
10684.8	0		10684.8	0		10684.8	0		10684.8	1
10685.3	0		10685.3	0		10685.3	0		10685.3	0
10685.8	0		10685.8	0		10685.8	0		10685.8	0
10686.3	0		10686.3	0		10686.3	0		10686.3	0
10686.8	0		10686.8	0		10686.8	0		10686.8	0
10687.3	0		10687.3	0		10687.3	0		10687.3	0
10687.8	0		10687.8	0		10687.8	0		10687.8	0
10688.3	0		10688.3	0		10688.3	0		10688.3	0
10688.8	0		10688.8	0		10688.8	0		10688.8	0
10689.3	0		10689.3	0		10689.3	0		10689.3	0
10689.8	0		10689.8	0		10689.8	0		10689.8	0
10690.3	0		10690.3	0		10690.3	0		10690.3	0
10690.8	0		10690.8	0		10690.8	0		10690.8	0
10691.3	0		10691.3	0		10691.3	0		10691.3	0
10691.8	0		10691.8	0		10691.8	0		10691.8	0
10692.3	0		10692.3	0		10692.3	0		10692.3	0
10692.8	0		10692.8	0		10692.8	0		10692.8	0
10693.3	0		10693.3	0		10693.3	0		10693.3	0
10693.8	0		10693.8	0		10693.8	0		10693.8	0
10694.3	0		10694.3	0		10694.3	0		10694.3	0
10694.8	0		10694.8	0		10694.8	0		10694.8	0
10695.3	0		10695.3	0		10695.3	0		10695.3	0
10695.8	0		10695.8	0		10695.8	0		10695.8	0
10696.3	0		10696.3	0		10696.3	0		10696.3	0
10696.8	0		10696.8	0		10696.8	0		10696.8	0
10697.3	0		10697.3	0		10697.3	0		10697.3	0
10697.8	0		10697.8	0		10697.8	0		10697.8	0
10698.3	0		10698.3	0		10698.3	0		10698.3	0
10698.8	0		10698.8	0		10698.8	0		10698.8	0
10699.3	0		10699.3	0		10699.3	0		10699.3	0
10699.8	0		10699.8	0		10699.8	0		10699.8	0
10700.3	0		10700.3	0		10700.3	0		10700.3	0
10700.8	0		10700.8	0		10700.8	0		10700.8	0
10701.3	0		10701.3	0		10701.3	0		10701.3	0
10701.8	0		10701.8	0		10701.8	0		10701.8	0
10702.3	0		10702.3	0		10702.3	0		10702.3	0
10702.8	0		10702.8	0		10702.8	0		10702.8	0
10703.3	0		10703.3	0		10703.3	0		10703.3	0
10703.8	0		10703.8	0		10703.8	0		10703.8	0
10704.3	0		10704.3	0		10704.3	0		10704.3	0
10704.8	0		10704.8	0		10704.8	0		10704.8	0
10705.3	0		10705.3	0		10705.3	0		10705.3	0
10705.8	0		10705.8	0		10705.8	0		10705.8	0
10706.3	0		10706.3	0		10706.3	0		10706.3	0
10706.8	0		10706.8	0		10706.8	0		10706.8	0
10707.3	0		10707.3	0		10707.3	0		10707.3	0
10707.8	0		10707.8	0		10707.8	0		10707.8	0
10708.2	0		10708.2	0		10708.2	0		10708.2	0
10708.7	0		10708.7	0		10708.7	0		10708.7	0
10709.2	0		10709.2	0		10709.2	0		10709.2	0
10709.7	0		10709.7	0		10709.7	0		10709.7	0
10710.2	0		10710.2	0		10710.2	0		10710.2	0
10710.7	0		10710.7	0		10710.7	0		10710.7	0
10711.2	0		10711.2	0		10711.2	0		10711.2	0
10711.7	0		10711.7	0		10711.7	0		10711.7	0
10712.2	0		10712.2	0		10712.2	0		10712.2	0
10712.7	0		10712.7	0		10712.7	0		10712.7	0
10713.2	0		10713.2	0		10713.2	0		10713.2	0
10713.7	0		10713.7	0		10713.7	0		10713.7	0
10714.2	0		10714.2	0		10714.2	0		10714.2	0
10714.7	0		10714.7	0		10714.7	0		10714.7	0
10715.2	0		10715.2	0		10715.2	0		10715.2	0
10715.7	0		10715.7	0		10715.7	0		10715.7	0
10716.2	0		10716.2	0		10716.2	0		10716.2	0
10716.7	0		10716.7	0		10716.7	0		10716.7	0
10717.2	0		10717.2	0		10717.2	0		10717.2	0
10717.7	0		10717.7	0		10717.7	0		10717.7	0
10718.2	0		10718.2	0		10718.2	0		10718.2	0
10718.7	0		10718.7	0		10718.7	0		10718.7	0
10719.2	0		10719.2	0		10719.2	0		10719.2	0
10719.7	0		10719.7	0		10719.7	0		10719.7	0
10720.2	0		10720.2	0		10720.2	0		10720.2	0
10720.7	0		10720.7	0		10720.7	0		10720.7	0
10721.2	0		10721.2	0		10721.2	0		10721.2	0
10721.7	0		10721.7	0		10721.7	0		10721.7	0
10722.2	0		10722.2	0		10722.2	0		10722.2	0
10722.7	0		10722.7	0		10722.7	0		10722.7	0
10723.2	0		10723.2	0		10723.2	0		10723.2	0
10723.7	0		10723.7	0		10723.7	0		10723.7	0
10724.2	0		10724.2	0		10724.2	0		10724.2	0
10724.7	0		10724.7	0		10724.7	0		10724.7	0
10725.2	0		10725.2	0		10725.2	0		10725.2	0
10725.7	0		10725.7	0		10725.7	0		10725.7	0
10726.2	0		10726.2	0		10726.2	0		10726.2	0
10726.7	0		10726.7	0		10726.7	0		10726.7	0
10727.2	0		10727.2	0		10727.2	0		10727.2	0
10727.7	0		10727.7	0		10727.7	0		10727.7	0
10728.2	0		10728.2	0		10728.2	0		10728.2	0
10728.7	0		10728.7	0		10728.7	0		10728.7	0
10729.2	0		10729.2	0		10729.2	0		10729.2	0
10729.7	0		10729.7	0		10729.7	0		10729.7	0
10730.2	0		10730.2	0		10730.2	0		10730.2	0
10730.7	0		10730.7	0		10730.7	0		10730.7	0
10731.2	0		10731.2	0		10731.2	0		10731.2	0
10731.7	0		10731.7	0		10731.7	0		10731.7	0
10732.2	0		10732.2	0		10732.2	0		10732.2	0
10732.7	0		10732.7	0		10732.7	0		10732.7	0
10733.2	0		10733.2	0		10733.2	0		10733.2	0
10733.7	0		10733.7	0		10733.7	0		10733.7	0
10734.2	0		10734.2	0		10734.2	0		10734.2	0
10734.7	0		10734.7	0		10734.7	0		10734.7	0
10735.2	0		10735.2	0		10735.2	0		10735.2	0
10735.7	0		10735.7	0		10735.7	0		10735.7	0
10736.2	0		10736.2	0		10736.2	0		10736.2	0
10736.7	0		10736.7	0		10736.7	0		10736.7	0
10737.2	0		10737.2	0		10737.2	0		10737.2	0
10737.7	0		10737.7	0		10737.7	0		10737.7	0
10738.2	0		10738.2	0		10738.2	0		10738.2	0
10738.7	0		10738.7	0		10738.7	0		10738.7	0
10739.2	0		10739.2	0		10739.2	0		10739.2	0
10739.7	0		10739.7	0		10739.7	0		10739.7	0
10740.2	0		10740.2	0		10740.2	0		10740.2	0
10740.7	0		10740.7	0		10740.7	0		10740.7	0
10741.2	0		10741.2	0		10741.2	0		10741.2	0
10741.7	0		10741.7	0		10741.7	0		10741.7	0
10742.2	0		10742.2	0		10742.2	0		10742.2	0
10742.7	0		10742.7	0		10742.7	0		10742.7	0
10743.2	0		10743.2	0		10743.2	0		10743.2	0
10743.7	0		10743.7	0		10743.7	0		10743.7	0
10744.2	0		10744.2	0		10744.2	0		10744.2	0
10744.7	0		10744.7	0		10744.7	0		10744.7	0
10745.2	0		10745.2	0		10745.2	0		10745.2	0
10745.7	0		10745.7	0		10745.7	0		10745.7	0
10746.2	0		10746.2	0		10746.2	0		10746.2	0
10746.7	0		10746.7	0		10746.7	0		10746.7	0
10747.2	0		10747.2	0		10747.2	0		10747.2	0
10747.7	0		10747.7	0		10747.7	0		10747.7	0
10748.2	0		10748.2	0		10748.2	0		10748.2	0
10748.7	0		10748.7	0		10748.7	0		10748.7	0
10749.2	0		10749.2	0		10749.2	0		10749.2	0
10749.7	0		10749.7	0		10749.7	0		10749.7	0
10750.2	0		10750.2	0		10750.2	0		10750.2	0
10750.7	0		10750.7	0		10750.7	0		10750.7	0
10751.2	0		10751.2	0		10751.2	0		10751.2	0
10751.7	0		10751.7	0		10751.7	0		10751.7	0
10752.2	0		10752.2	0		10752.2	0		10752.2	0
10752.7	0		10752.7	0		10752.7	0		10752.7	0
10753.2	0		10753.2	0		10753.2	0		10753.2	0
10753.7	0		10753.7	0		10753.7	0		10753.7	0
10754.2	0		10754.2	0		10754.2	0		10754.2	0
10754.7	0		10754.7	0		10754.7	0		10754.7	0
10755.2	0		10755.2	0		10755.2	0		10755.2	0
10755.7	0		10755.7	0		10755.7	0		10755.7	0
10756.2	0		10756.2	0		10756.2	0		10756.2	0
10756.7	0		10756.7	0		10756.7	0		10756.7	0
10757.2	0		10757.2	0		10757.2	0		10757.2	0
10757.7	0		10757.7	0		10757.7	0		10757.7	0
10758.2	0		10758.2	0		10758.2	0		10758.2	0
10758.7	0		10758.7	0		10758.7	0		10758.7	0
10759.2	0		10759.2	0		10759.2	0		10759.2	0
10759.7	0		10759.7	0		10759.7	0		10759.7	0
10760.2	0		10760.2	0		10760.2	0		10760.2	0
10760.7	0		10760.7	0		10760.7	0		10760.7	0
10761.2	0		10761.2	0		10761.2	0		10761.2	0
10761.7	0		10761.7	0		10761.7	0		10761.7	0
10762.2	0		10762.2	0		10762.2	0		10762.2	0
10762.7	0		10762.7	0		10762.7	0		10762.7	0
10763.2	0		10763.2	0		10763.2	0		10763.2	0
10763.7	0		10763.7	0		10763.7	0		10763.7	0
10764.2	0		10764.2	0		10764.2	0		10764.2	0
10764.7	0		10764.7	0		10764.7	0		10764.7	0
10765.2	0		10765.2	0		10765.2	0		10765.2	0
10765.7	0		10765.7	0		10765.7	0		10765.7	0
10766.2	0		10766.2	0		10766.2	0		10766.2	0
10766.7	0		10766.7	0		10766.7	0		10766.7	0
10767.2	0		10767.2	0		10767.2	0		10767.2	0
10767.7	0		10767.7	0		10767.7	0		10767.7	0
10768.2	0		10768.2	0		10768.2	0		10768.2	0
10768.7	0		10768.7	0		10768.7	0		10768.7	0
10769.2	0		10769.2	0		10769.2	0		10769.2	0
10769.7	0		10769.7	0		10769.7	0		10769.7	0
10770.2	0		10770.2	0		10770.2	0		10770.2	0
10770.7	0		10770.7	0		10770.7	0		10770.7	0
10771.2	0		10771.2	0		10771.2	0		10771.2	0
10771.7	0		10771.7	0		10771.7	0		10771.7	0
10772.2	0		10772.2	0		10772.2	0		10772.2	0
10772.7	0		10772.7	0		10772.7	0		10772.7	0
10773.2	0		10773.2	0		10773.2	0		10773.2	0
10773.7	0		10773.7	0		10773.7	0		10773.7	0
10774.2	0		10774.2	0		10774.2	0		10774.2	0
10774.7	0		10774.7	0		10774.7	0		10774.7	0
10775.2	0		10775.2	0		10775.2	0		10775.2	0
10775.7	0		10775.7	0		10775.7	0		10775.7	0
10776.2	0		10776.2	0		10776.2	0		10776.2	0
10776.7	0		10776.7	0		10776.7	0		10776.7	0
10777.2	0		10777.2	0		10777.2	0		10777.2	0
10777.7	0		10777.7	0		10777.7	0		10777.7	0
10778.2	0		10778.2	0		10778.2	0		10778.2	0
10778.7	0		10778.7	0		10778.7	0		10778.7	0
10779.2	0		10779.2	0		10779.2	0		10779.2	0
10779.8	0		10779.8	0		10779.8	0		10779.8	0
10780.3	0		10780.3	0		10780.3	0		10780.3	0
10780.8	0		10780.8	0		10780.8	0		10780.8	0
10781.3	0		10781.3	0		10781.3	0		10781.3	0
10781.8	0		10781.8	0		10781.8	0		10781.8	0
10782.3	0		10782.3	0		10782.3	0		10782.3	0
10782.8	0		10782.8	0		10782.8	0		10782.8	0
10783.3	0		10783.3	0		10783.3	0		10783.3	0
10783.8	0		10783.8	0		10783.8	0		10783.8	0
10784.3	0		10784.3	0		10784.3	0		10784.3	0
10784.8	0		10784.8	0		10784.8	0		10784.8	0
10785.3	0		10785.3	0		10785.3	0		10785.3	0
10785.8	0		10785.8	0		10785.8	0		10785.8	0
10786.3	0		10786.3	0		10786.3	0		10786.3	0
10786.8	0		10786.8	0		10786.8	0		10786.8	0
10787.3	0		10787.3	0		10787.3	0		10787.3	0
10787.8	0		10787.8	0		10787.8	0		10787.8	0
10788.3	0		10788.3	0		10788.3	0		10788.3	0
10788.8	0		10788.8	0		10788.8	0		10788.8	0
10789.3	0		10789.3	0		10789.3	0		10789.3	0
10789.8	0		10789.8	0		10789.8	0		10789.8	0
10790.3	0		10790.3	0		10790.3	0		10790.3	0
10790.8	0		10790.8	0		10790.8	0		10790.8	0
10791.3	0		10791.3	0		10791.3	0		10791.3	0
10791.8	0		10791.8	0		10791.8	0		10791.8	0
10792.3	0		10792.3	0		10792.3	0		10792.3	0
10792.8	0		10792.8	0		10792.8	0		10792.8	0
10793.3	0		10793.3	0		10793.3	0		10793.3	0
10793.8	0		10793.8	0		10793.8	0		10793.8	0
10794.3	0		10794.3	0		10794.3	0		10794.3	0
10794.8	0		10794.8	0		10794.8	0		10794.8	0
10795.3	0		10795.3	0		10795.3	0		10795.3	0
10795.8	0		10795.8	0		10795.8	0		10795.8	0
10796.3	0		10796.3	0		10796.3	0		10796.3	0
10796.8	0		10796.8	0		10796.8	0		10796.8	0
10797.3	0		10797.3	0		10797.3	0		10797.3	0
10797.8	0		10797.8	0		10797.8	0		10797.8	0
10798.3	0		10798.3	0		10798.3	0		10798.3	0
10798.8	0		10798.8	0		10798.8	0		10798.8	0
10799.3	0		10799.3	0		10799.3	0		10799.3	0
10799.8	0		10799.8	0		10799.8	0		10799.8	0
10800.3	0		10800.3	0		10800.3	0		10800.3	0
10800.8	0		10800.8	0		10800.8	0		10800.8	0
10801.3	0		10801.3	0		10801.3	0		10801.3	0
10801.8	0		10801.8	0		10801.8	0		10801.8	0
10802.3	0		10802.3	0		10802.3	0		10802.3	0
10802.8	0		10802.8	0		10802.8	0		10802.8	0
10803.3	0		10803.3	0		10803.3	0		10803.3	0
10803.8	0		10803.8	0		10803.8	0		10803.8	0
10804.3	0		10804.3	0		10804.3	0		10804.3	0
10804.8	0		10804.8	0		10804.8	0		10804.8	0
10805.3	0		10805.3	0		10805.3	0		10805.3	0
10805.8	0		10805.8	0		10805.8	0		10805.8	0
10806.3	0		10806.3	0		10806.3	0		10806.3	0
10806.8	0		10806.8	0		10806.8	0		10806.8	0
10807.3	0		10807.3	0		10807.3	0		10807.3	0
10807.8	0		10807.8	0		10807.8	0		10807.8	0
10808.3	0		10808.3	0		10808.3	0		10808.3	0
10808.8	0		10808.8	0		10808.8	0		10808.8	0
10809.3	0		10809.3	0		10809.3	0		10809.3	0
10809.8	0		10809.8	0		10809.8	0		10809.8	0
10810.3	0		10810.3	0		10810.3	0		10810.3	0
10810.8	0		10810.8	0		10810.8	0		10810.8	0
10811.3	0		10811.3	0		10811.3	0		10811.3	0
10811.8	0		10811.8	0		10811.8	0		10811.8	0
10812.3	0		10812.3	0		10812.3	0		10812.3	0
10812.8	0		10812.8	0		10812.8	0		10812.8	0
10813.3	0		10813.3	0		10813.3	0		10813.3	0
10813.8	0		10813.8	0		10813.8	0		10813.8	0
10814.3	0		10814.3	0		10814.3	0		10814.3	0
10814.8	0		10814.8	0		10814.8	0		10814.8	0
10815.3	0		10815.3	0		10815.3	0		10815.3	0
10815.8	0		10815.8	0		10815.8	0		10815.8	0
10816.3	0		10816.3	0		10816.3	0		10816.3	0
10816.8	0		10816.8	0		10816.8	0		10816.8	0
10817.3	0		10817.3	0		10817.3	0		10817.3	0
10817.8	0		10817.8	0		10817.8	0		10817.8	0
10818.4	0		10818.4	0		10818.4	0		10818.4	0
10818.9	0		10818.9	0		10818.9	0		10818.9	0
10819.4	0		10819.4	0		10819.4	0		10819.4	0
10819.9	0		10819.9	0		10819.9	0		10819.9	0
10820.4	0		10820.4	0		10820.4	0		10820.4	0
10820.9	0		10820.9	0		10820.9	0		10820.9	0
10821.4	0		10821.4	0		10821.4	0		10821.4	0
10821.9	0		10821.9	0		10821.9	0		10821.9	0
10822.4	0		10822.4	0		10822.4	0		10822.4	0
10822.9	0		10822.9	0		10822.9	0		10822.9	0
10823.4	0		10823.4	0		10823.4	0		10823.4	0
10823.9	0		10823.9	0		10823.9	0		10823.9	0
10824.4	0		10824.4	0		10824.4	0		10824.4	0
10824.9	0		10824.9	0		10824.9	0		10824.9	0
10825.4	0		10825.4	0		10825.4	0		10825.4	0
10825.9	0		10825.9	0		10825.9	0		10825.9	0
10826.4	0		10826.4	0		10826.4	0		10826.4	0
10826.9	0		10826.9	0		10826.9	0		10826.9	0
10827.4	0		10827.4	0		10827.4	0		10827.4	0
10827.9	0		10827.9	0		10827.9	0		10827.9	0
10828.4	0		10828.4	0		10828.4	0		10828.4	0
10828.9	0		10828.9	0		10828.9	0		10828.9	0
10829.4	0		10829.4	0		10829.4	0		10829.4	0
10829.9	0		10829.9	0		10829.9	0		10829.9	0
10830.4	0		10830.4	0		10830.4	0		10830.4	0
10830.9	0		10830.9	0		10830.9	0		10830.9	0
10831.4	0		10831.4	0		10831.4	0		10831.4	0
10831.9	0		10831.9	0		10831.9	0		10831.9	0
10832.4	0		10832.4	0		10832.4	0		10832.4	0
10832.9	0		10832.9	0		10832.9	0		10832.9	0
10833.4	0		10833.4	0		10833.4	0		10833.4	0
10833.9	0		10833.9	0		10833.9	0		10833.9	0
10834.4	0		10834.4	0		10834.4	0		10834.4	0
10834.9	0		10834.9	0		10834.9	0		10834.9	0
10835.4	0		10835.4	0		10835.4	0		10835.4	0
10835.9	0		10835.9	0		10835.9	0		10835.9	0
10836.4	0		10836.4	0		10836.4	0		10836.4	0
10836.9	0		10836.9	0		10836.9	0		10836.9	0
10837.4	0		10837.4	0		10837.4	0		10837.4	0
10837.9	0		10837.9	0		10837.9	0		10837.9	0
10838.4	0		10838.4	0		10838.4	0		10838.4	0
10838.9	0		10838.9	0		10838.9	0		10838.9	0
10839.4	0		10839.4	0		10839.4	0		10839.4	0
10839.9	0		10839.9	0		10839.9	0		10839.9	0
10840.4	0		10840.4	0		10840.4	0		10840.4	0
10840.9	0		10840.9	0		10840.9	0		10840.9	0
10841.4	0		10841.4	0		10841.4	0		10841.4	0
10841.9	0		10841.9	0		10841.9	0		10841.9	0
10842.4	0		10842.4	0		10842.4	0		10842.4	0
10843	0		10843	0		10843	0		10843	0
10843.5	0		10843.5	0		10843.5	0		10843.5	0
10844	0		10844	0		10844	0		10844	0
10844.5	0		10844.5	0		10844.5	0		10844.5	0
10845	0		10845	0		10845	0		10845	0
10845.5	0		10845.5	0		10845.5	0		10845.5	0
10846	0		10846	0		10846	0		10846	0
10846.5	0		10846.5	0		10846.5	0		10846.5	0
10847	0		10847	0		10847	0		10847	0
10847.5	0		10847.5	0		10847.5	0		10847.5	0
10848	0		10848	0		10848	0		10848	0
10848.5	0		10848.5	0		10848.5	0		10848.5	0
10849	0		10849	0		10849	0		10849	0
10849.5	0		10849.5	0		10849.5	0		10849.5	0
10850	0		10850	0		10850	0		10850	0
10850.5	0		10850.5	0		10850.5	0		10850.5	0
10851	0		10851	0		10851	0		10851	0
10851.5	0		10851.5	0		10851.5	0		10851.5	0
10852	0		10852	0		10852	0		10852	0
10852.5	0		10852.5	0		10852.5	0		10852.5	0
10853	0		10853	0		10853	0		10853	0
10853.5	0		10853.5	0		10853.5	0		10853.5	0
10854	0		10854	0		10854	0		10854	0
10854.5	0		10854.5	0		10854.5	0		10854.5	0
10855	0		10855	0		10855	0		10855	0
10855.5	0		10855.5	0		10855.5	0		10855.5	0
10856	0		10856	0		10856	0		10856	0
10856.5	0		10856.5	0		10856.5	0		10856.5	0
10857	0		10857	0		10857	0		10857	0
10857.5	0		10857.5	0		10857.5	0		10857.5	0
10858	0		10858	0		10858	0		10858	0
10858.5	0		10858.5	0		10858.5	0		10858.5	0
10859	0		10859	0		10859	0		10859	0
10859.5	0		10859.5	0		10859.5	0		10859.5	0
10860	0		10860	0		10860	0		10860	0
10860.5	0		10860.5	0		10860.5	0		10860.5	0
10861	0		10861	0		10861	0		10861	0
10861.5	0		10861.5	0		10861.5	0		10861.5	0
10862	0		10862	0		10862	0		10862	0
10862.5	0		10862.5	0		10862.5	0		10862.5	0
10863.1	0		10863.1	0		10863.1	0		10863.1	0
10863.6	0		10863.6	0		10863.6	0		10863.6	0
10864.1	0		10864.1	0		10864.1	0		10864.1	0
10864.6	0		10864.6	0		10864.6	0		10864.6	0
10865.1	0		10865.1	0		10865.1	0		10865.1	0
10865.6	0		10865.6	0		10865.6	0		10865.6	0
10866.1	0		10866.1	0		10866.1	0		10866.1	0
10866.6	0		10866.6	0		10866.6	0		10866.6	0
10867.1	0		10867.1	0		10867.1	0		10867.1	0
10867.6	0		10867.6	0		10867.6	0		10867.6	0
10868.1	0		10868.1	0		10868.1	0		10868.1	0
10868.6	0		10868.6	0		10868.6	0		10868.6	0
10869.1	0		10869.1	0		10869.1	0		10869.1	0
10869.6	0		10869.6	0		10869.6	0		10869.6	0
10870.1	0		10870.1	0		10870.1	0		10870.1	0
10870.6	0		10870.6	0		10870.6	0		10870.6	0
10871.1	0		10871.1	0		10871.1	0		10871.1	0
10871.6	0		10871.6	0		10871.6	0		10871.6	0
10872.1	0		10872.1	0		10872.1	0		10872.1	0
10872.6	0		10872.6	0		10872.6	0		10872.6	0
10873.1	0		10873.1	0		10873.1	0		10873.1	0
10873.6	0		10873.6	0		10873.6	0		10873.6	0
10874.1	0		10874.1	0		10874.1	0		10874.1	0
10874.6	0		10874.6	0		10874.6	0		10874.6	0
10875.1	0		10875.1	0		10875.1	0		10875.1	0
10875.6	0		10875.6	0		10875.6	0		10875.6	0
10876.1	0		10876.1	0		10876.1	0		10876.1	0
10876.6	0		10876.6	0		10876.6	0		10876.6	0
10877.1	0		10877.1	0		10877.1	0		10877.1	0
10877.6	0		10877.6	0		10877.6	0		10877.6	0
10878.1	0		10878.1	0		10878.1	0		10878.1	0
10878.6	0		10878.6	0		10878.6	0		10878.6	0
10879.1	0		10879.1	0		10879.1	0		10879.1	0
10879.7	0		10879.7	0		10879.7	0		10879.7	0
10880.2	0		10880.2	0		10880.2	0		10880.2	0
10880.7	0		10880.7	0		10880.7	0		10880.7	0
10881.2	0		10881.2	0		10881.2	0		10881.2	0
10881.7	0		10881.7	0		10881.7	0		10881.7	0
10882.2	0		10882.2	0		10882.2	0		10882.2	0
10882.7	0		10882.7	0		10882.7	0		10882.7	0
10883.2	0		10883.2	0		10883.2	0		10883.2	0
10883.7	0		10883.7	0		10883.7	0		10883.7	0
10884.2	0		10884.2	0		10884.2	0		10884.2	0
10884.7	0		10884.7	0		10884.7	0		10884.7	0
10885.2	0		10885.2	0		10885.2	0		10885.2	0
10885.7	0		10885.7	0		10885.7	0		10885.7	0
10886.2	0		10886.2	0		10886.2	0		10886.2	0
10886.7	0		10886.7	0		10886.7	0		10886.7	0
10887.2	0		10887.2	0		10887.2	0		10887.2	0
10887.7	0		10887.7	0		10887.7	0		10887.7	0
10888.2	0		10888.2	0		10888.2	0		10888.2	0
10888.7	0		10888.7	0		10888.7	0		10888.7	0
10889.2	0		10889.2	0		10889.2	0		10889.2	0
10889.7	0		10889.7	0		10889.7	0		10889.7	0
10890.2	0		10890.2	0		10890.2	0		10890.2	0
10890.7	0		10890.7	0		10890.7	0		10890.7	0
10891.2	0		10891.2	0		10891.2	0		10891.2	0
10891.7	0		10891.7	0		10891.7	0		10891.7	0
10892.2	0		10892.2	0		10892.2	0		10892.2	0
10892.7	0		10892.7	0		10892.7	0		10892.7	0
10893.2	0		10893.2	0		10893.2	0		10893.2	0
10893.7	0		10893.7	0		10893.7	0		10893.7	0
10894.2	0		10894.2	0		10894.2	0		10894.2	0
10894.8	0		10894.8	0		10894.8	0		10894.8	0
10895.3	0		10895.3	0		10895.3	0		10895.3	0
10895.8	0		10895.8	0		10895.8	0		10895.8	0
10896.3	0		10896.3	0		10896.3	0		10896.3	0
10896.8	0		10896.8	0		10896.8	0		10896.8	0
10897.3	0		10897.3	0		10897.3	0		10897.3	0
10897.8	0		10897.8	0		10897.8	0		10897.8	0
10898.3	0		10898.3	0		10898.3	0		10898.3	0
10898.8	0		10898.8	0		10898.8	0		10898.8	0
10899.3	0		10899.3	0		10899.3	0		10899.3	0
10899.8	0		10899.8	0		10899.8	0		10899.8	0
10900.3	0		10900.3	0		10900.3	0		10900.3	0
10900.8	0		10900.8	0		10900.8	0		10900.8	0
10901.3	0		10901.3	0		10901.3	0		10901.3	0
10901.8	0		10901.8	0		10901.8	0		10901.8	0
10902.3	0		10902.3	0		10902.3	0		10902.3	0
10902.8	0		10902.8	0		10902.8	0		10902.8	0
10903.3	0		10903.3	0		10903.3	0		10903.3	0
10903.8	0		10903.8	0		10903.8	0		10903.8	0
10904.3	0		10904.3	0		10904.3	0		10904.3	0
10904.8	0		10904.8	0		10904.8	0		10904.8	0
10905.3	0		10905.3	0		10905.3	0		10905.3	0
10905.8	0		10905.8	0		10905.8	0		10905.8	0
10906.3	0		10906.3	0		10906.3	0		10906.3	0
10906.8	0		10906.8	0		10906.8	0		10906.8	0
10907.3	0		10907.3	0		10907.3	0		10907.3	0
10907.8	0		10907.8	0		10907.8	0		10907.8	0
10908.4	0		10908.4	0		10908.4	0		10908.4	0
10908.9	0		10908.9	0		10908.9	0		10908.9	0
10909.4	0		10909.4	0		10909.4	0		10909.4	0
10909.9	0		10909.9	0		10909.9	0		10909.9	0
10910.4	0		10910.4	0		10910.4	0		10910.4	0
10910.9	0		10910.9	0		10910.9	0		10910.9	0
10911.4	0		10911.4	0		10911.4	0		10911.4	0
10911.9	0		10911.9	0		10911.9	0		10911.9	0
10912.4	0		10912.4	0		10912.4	0		10912.4	0
10912.9	0		10912.9	0		10912.9	0		10912.9	0
10913.4	0		10913.4	0		10913.4	0		10913.4	0
10913.9	0		10913.9	0		10913.9	0		10913.9	0
10914.4	0		10914.4	0		10914.4	0		10914.4	0
10914.9	0		10914.9	0		10914.9	0		10914.9	0
10915.4	0		10915.4	0		10915.4	0		10915.4	0
10915.9	0		10915.9	0		10915.9	0		10915.9	0
10916.4	0		10916.4	0		10916.4	0		10916.4	0
10916.9	0		10916.9	0		10916.9	0		10916.9	0
10917.4	0		10917.4	0		10917.4	0		10917.4	0
10917.9	0		10917.9	0		10917.9	0		10917.9	0
10918.4	0		10918.4	0		10918.4	0		10918.4	0
10918.9	0		10918.9	0		10918.9	0		10918.9	0
10919.4	0		10919.4	0		10919.4	0		10919.4	0
10919.9	0		10919.9	0		10919.9	0		10919.9	0
10920.4	0		10920.4	0		10920.4	0		10920.4	0
10921	0		10921	0		10921	0		10921	0
10921.5	0		10921.5	0		10921.5	0		10921.5	0
10922	0		10922	0		10922	0		10922	0
10922.5	0		10922.5	0		10922.5	0		10922.5	0
10923	0		10923	0		10923	0		10923	0
10923.5	0		10923.5	0		10923.5	0		10923.5	0
10924	0		10924	0		10924	0		10924	0
10924.5	0		10924.5	0		10924.5	0		10924.5	0
10925	0		10925	0		10925	0		10925	0
10925.5	0		10925.5	0		10925.5	0		10925.5	0
10926	0		10926	0		10926	0		10926	0
10926.5	0		10926.5	0		10926.5	0		10926.5	0
10927	0		10927	0		10927	0		10927	0
10927.5	0		10927.5	0		10927.5	0		10927.5	0
10928	0		10928	0		10928	0		10928	0
10928.5	0		10928.5	0		10928.5	0		10928.5	0
10929	0		10929	0		10929	0		10929	0
10929.5	0		10929.5	0		10929.5	0		10929.5	0
10930	0		10930	0		10930	0		10930	0
10930.5	0		10930.5	0		10930.5	0		10930.5	0
10931	0		10931	0		10931	0		10931	0
10931.5	0		10931.5	0		10931.5	0		10931.5	0
10932	0		10932	0		10932	0		10932	0
10932.5	0		10932.5	0		10932.5	0		10932.5	0
10933.1	0		10933.1	0		10933.1	0		10933.1	1
10933.6	0		10933.6	0		10933.6	0		10933.6	1
10934.1	0		10934.1	0		10934.1	0		10934.1	1
10934.6	0		10934.6	0		10934.6	0		10934.6	1
10935.1	0		10935.1	0		10935.1	0		10935.1	1
10935.6	0		10935.6	0		10935.6	0		10935.6	1
10936.1	0		10936.1	0		10936.1	0		10936.1	1
10936.6	0		10936.6	0		10936.6	0		10936.6	1
10937.1	0		10937.1	0		10937.1	0		10937.1	1
10937.6	0		10937.6	0		10937.6	0		10937.6	1
10938.1	0		10938.1	0		10938.1	0		10938.1	0
10938.6	0		10938.6	0		10938.6	0		10938.6	0
10939.1	0		10939.1	0		10939.1	0		10939.1	0
10939.6	0		10939.6	0		10939.6	0		10939.6	0
10940.1	0		10940.1	0		10940.1	0		10940.1	0
10940.6	0		10940.6	0		10940.6	0		10940.6	0
10941.1	0		10941.1	0		10941.1	0		10941.1	0
10941.6	0		10941.6	0		10941.6	0		10941.6	0
10942.1	0		10942.1	0		10942.1	0		10942.1	0
10942.6	0		10942.6	0		10942.6	0		10942.6	0
10943.1	0		10943.1	0		10943.1	0		10943.1	0
10943.6	0		10943.6	0		10943.6	0		10943.6	0
10944.2	0		10944.2	0		10944.2	0		10944.2	0
10944.7	0		10944.7	0		10944.7	0		10944.7	0
10945.2	0		10945.2	0		10945.2	0		10945.2	0
10945.7	0		10945.7	0		10945.7	0		10945.7	0
10946.2	0		10946.2	0		10946.2	0		10946.2	0
10946.7	0		10946.7	0		10946.7	0		10946.7	0
10947.2	0		10947.2	0		10947.2	0		10947.2	0
10947.7	0		10947.7	0		10947.7	0		10947.7	0
10948.2	0		10948.2	0		10948.2	0		10948.2	0
10948.7	0		10948.7	0		10948.7	0		10948.7	0
10949.2	0		10949.2	0		10949.2	0		10949.2	0
10949.7	0		10949.7	0		10949.7	0		10949.7	0
10950.2	0		10950.2	0		10950.2	0		10950.2	0
10950.7	0		10950.7	0		10950.7	0		10950.7	0
10951.2	0		10951.2	0		10951.2	0		10951.2	0
10951.7	0		10951.7	0		10951.7	0		10951.7	0
10952.2	0		10952.2	0		10952.2	0		10952.2	0
10952.7	0		10952.7	0		10952.7	0		10952.7	0
10953.2	0		10953.2	0		10953.2	0		10953.2	0
10953.7	0		10953.7	0		10953.7	0		10953.7	0
10954.2	0		10954.2	0		10954.2	0		10954.2	0
10954.8	0		10954.8	0		10954.8	0		10954.8	0
10955.3	0		10955.3	0		10955.3	0		10955.3	0
10955.8	0		10955.8	0		10955.8	0		10955.8	0
10956.3	0		10956.3	0		10956.3	0		10956.3	0
10956.8	0		10956.8	0		10956.8	0		10956.8	0
10957.3	0		10957.3	0		10957.3	0		10957.3	0
10957.8	0		10957.8	0		10957.8	0		10957.8	0
10958.3	0		10958.3	0		10958.3	0		10958.3	0
10958.8	0		10958.8	0		10958.8	0		10958.8	0
10959.3	0		10959.3	0		10959.3	0		10959.3	0
10959.8	0		10959.8	0		10959.8	0		10959.8	0
10960.3	0		10960.3	0		10960.3	0		10960.3	0
10960.8	0		10960.8	0		10960.8	0		10960.8	0
10961.3	0		10961.3	0		10961.3	0		10961.3	0
10961.8	0		10961.8	0		10961.8	0		10961.8	0
10962.3	0		10962.3	0		10962.3	0		10962.3	0
10962.8	0		10962.8	0		10962.8	0		10962.8	0
10963.3	0		10963.3	0		10963.3	0		10963.3	0
10963.8	0		10963.8	0		10963.8	0		10963.8	0
10964.3	0		10964.3	0		10964.3	0		10964.3	0
10964.9	0		10964.9	0		10964.9	0		10964.9	0
10965.4	0		10965.4	0		10965.4	0		10965.4	0
10965.9	0		10965.9	0		10965.9	0		10965.9	0
10966.4	0		10966.4	0		10966.4	0		10966.4	0
10966.9	0		10966.9	0		10966.9	0		10966.9	0
10967.4	0		10967.4	0		10967.4	0		10967.4	0
10967.9	0		10967.9	0		10967.9	0		10967.9	0
10968.4	0		10968.4	0		10968.4	0		10968.4	0
10968.9	0		10968.9	0		10968.9	0		10968.9	0
10969.4	0		10969.4	0		10969.4	0		10969.4	0
10969.9	0		10969.9	0		10969.9	0		10969.9	0
10970.4	0		10970.4	0		10970.4	0		10970.4	0
10970.9	0		10970.9	0		10970.9	0		10970.9	0
10971.4	0		10971.4	0		10971.4	0		10971.4	0
10971.9	0		10971.9	0		10971.9	0		10971.9	0
10972.4	0		10972.4	0		10972.4	0		10972.4	0
10972.9	0		10972.9	0		10972.9	0		10972.9	0
10973.4	0		10973.4	0		10973.4	0		10973.4	0
10973.9	0		10973.9	0		10973.9	0		10973.9	0
10974.5	0		10974.5	0		10974.5	0		10974.5	0
10975	0		10975	0		10975	0		10975	0
10975.5	0		10975.5	0		10975.5	0		10975.5	0
10976	0		10976	0		10976	0		10976	0
10976.5	0		10976.5	0		10976.5	0		10976.5	0
10977	0		10977	0		10977	0		10977	0
10977.5	0		10977.5	0		10977.5	0		10977.5	0
10978	0		10978	0		10978	0		10978	0
10978.5	0		10978.5	0		10978.5	0		10978.5	0
10979	0		10979	0		10979	0		10979	0
10979.5	0		10979.5	0		10979.5	0		10979.5	0
10980	0		10980	0		10980	0		10980	0
10980.5	0		10980.5	0		10980.5	0		10980.5	0
10981	0		10981	0		10981	0		10981	0
10981.5	0		10981.5	0		10981.5	0		10981.5	0
10982	0		10982	0		10982	0		10982	0
10982.5	0		10982.5	0		10982.5	0		10982.5	0
10983	0		10983	0		10983	0		10983	0
10983.6	0		10983.6	0		10983.6	0		10983.6	0
10984.1	0		10984.1	0		10984.1	0		10984.1	0
10984.6	0		10984.6	0		10984.6	0		10984.6	0
10985.1	0		10985.1	0		10985.1	0		10985.1	0
10985.6	0		10985.6	0		10985.6	0		10985.6	0
10986.1	0		10986.1	0		10986.1	0		10986.1	0
[truncated: 28,211 more rows]
